# Supplementary material for: Acid‐ and Nucleophile‐Gated Photoisomerization of Phosphaindirubin
Source: Angew Chem Int Ed Engl. 2025 Nov 30;65(10):e19686. doi: 10.1002/anie.202519686 (PMC12955533; doi:10.1002/anie.202519686)
Supplement: Supplementary file 2 — Supporting Information [file ANIE-65-e19686-s002.cif]

data_aojvdw_1_0m_a
_audit_creation_date               2025-08-12
_audit_creation_method
;
Olex2 1.5
(compiled 2025.07.13 svn.rb7424aed for OlexSys, GUI svn.r7314)
;
_shelx_SHELXL_version_number       '2019/3'
_audit_contact_author_address      ?
_audit_contact_author_email        ?
_audit_contact_author_name         ''
_audit_contact_author_phone        ?
_publ_contact_author_id_orcid      ?
_publ_section_references
;
Dolomanov, O.V., Bourhis, L.J., Gildea, R.J, Howard, J.A.K. & Puschmann, H.
 (2009), J. Appl. Cryst. 42, 339-341.

Sheldrick, G.M. (2008). Acta Cryst. A64, 112-122.

Sheldrick, G.M. (2015). Acta Cryst. C71, 3-8.
;
_chemical_name_common              ?
_chemical_name_systematic          ?
_chemical_formula_moiety           'C26 H22 N O3 P, H2 O'
_chemical_formula_sum              'C26 H24 N O4 P'
_chemical_formula_weight           445.43
_chemical_melting_point            ?
loop_
  _atom_type_symbol
  _atom_type_description
  _atom_type_scat_dispersion_real
  _atom_type_scat_dispersion_imag
  _atom_type_scat_source
 'C' 'C' 0.0033 0.0016 'International Tables Vol C Tables 4.2.6.8 and 6.1.1.4'
 'H' 'H' 0.0000 0.0000 'International Tables Vol C Tables 4.2.6.8 and 6.1.1.4'
 'N' 'N' 0.0061 0.0033 'International Tables Vol C Tables 4.2.6.8 and 6.1.1.4'
 'O' 'O' 0.0106 0.0060 'International Tables Vol C Tables 4.2.6.8 and 6.1.1.4'
 'P' 'P' 0.1023 0.0942 'International Tables Vol C Tables 4.2.6.8 and 6.1.1.4'

_shelx_space_group_comment
;
The symmetry employed for this shelxl refinement is uniquely defined
by the following loop, which should always be used as a source of
symmetry information in preference to the above space-group names.
They are only intended as comments.
;
_space_group_crystal_system        'triclinic'
_space_group_IT_number             2
_space_group_name_H-M_alt          P-1
_space_group_name_Hall             '-P 1'
loop_
  _space_group_symop_operation_xyz
 'x, y, z'
 '-x, -y, -z'

_cell_length_a                     9.5339(9)
_cell_length_b                     11.2253(10)
_cell_length_c                     12.0141(11)
_cell_angle_alpha                  82.943(4)
_cell_angle_beta                   73.080(4)
_cell_angle_gamma                  66.632(4)
_cell_volume                       1129.16(18)
_cell_formula_units_Z              2
_cell_measurement_reflns_used      7109
_cell_measurement_temperature      180
_cell_measurement_theta_max        24.28
_cell_measurement_theta_min        2.41
_shelx_estimated_absorpt_T_max     ?
_shelx_estimated_absorpt_T_min     ?
_exptl_absorpt_coefficient_mu      0.155
_exptl_absorpt_correction_T_max    0.7452
_exptl_absorpt_correction_T_min    0.7041
_exptl_absorpt_correction_type     multi-scan
_exptl_absorpt_process_details
;
SADABS-2016/2 (Bruker,2016/2) was used for absorption correction.
wR2(int) was 0.0731 before and 0.0577 after correction.
The Ratio of minimum to maximum transmission is 0.9448.
The \l/2 correction factor is Not present.
;
_exptl_absorpt_special_details     ?
_exptl_crystal_colour              'clear orange'
_exptl_crystal_colour_lustre       clear
_exptl_crystal_colour_primary      orange
_exptl_crystal_density_diffrn      1.310
_exptl_crystal_density_meas        ?
_exptl_crystal_density_method      ?
_exptl_crystal_description         block
_exptl_crystal_F_000               468
_exptl_crystal_size_max            0.3
_exptl_crystal_size_mid            0.2
_exptl_crystal_size_min            0.15
_exptl_transmission_factor_max     ?
_exptl_transmission_factor_min     ?
_diffrn_reflns_av_R_equivalents    0.0675
_diffrn_reflns_av_unetI/netI       0.0440
_diffrn_reflns_Laue_measured_fraction_full  0.989
_diffrn_reflns_Laue_measured_fraction_max  0.989
_diffrn_reflns_limit_h_max         11
_diffrn_reflns_limit_h_min         -11
_diffrn_reflns_limit_k_max         13
_diffrn_reflns_limit_k_min         -13
_diffrn_reflns_limit_l_max         14
_diffrn_reflns_limit_l_min         -14
_diffrn_reflns_number              29785
_diffrn_reflns_point_group_measured_fraction_full  0.989
_diffrn_reflns_point_group_measured_fraction_max  0.989
_diffrn_reflns_theta_full          25.015
_diffrn_reflns_theta_max           25.015
_diffrn_reflns_theta_min           2.414
_diffrn_ambient_temperature        180
_diffrn_detector                   'Bruker APEX2 area detector'
_diffrn_detector_area_resol_mean   7.9
_diffrn_detector_type              'CCD area detector'
_diffrn_measured_fraction_theta_full  0.989
_diffrn_measured_fraction_theta_max  0.989
_diffrn_measurement_device         'three-circle diffractometer'
_diffrn_measurement_device_type    'Bruker APEX-II CCD'
_diffrn_measurement_method         '\f and \w scans'
_diffrn_radiation_monochromator    'mirror optics'
_diffrn_radiation_probe            x-ray
_diffrn_radiation_type             MoK\a
_diffrn_radiation_wavelength       0.71073
_diffrn_source                     'microfocus sealed X-ray tube'
_diffrn_source_current             20.0
_diffrn_source_power               1.0
_diffrn_source_type                'Incoatec I\ms'
_diffrn_source_voltage             50.0
_diffrn_standards_number           0
_reflns_Friedel_coverage           0.000
_reflns_Friedel_fraction_full      .
_reflns_Friedel_fraction_max       .
_reflns_number_gt                  2810
_reflns_number_total               3955
_reflns_special_details
;
 Reflections were merged by SHELXL according to the crystal
 class for the calculation of statistics and refinement.
 
 _reflns_Friedel_fraction is defined as the number of unique
 Friedel pairs measured divided by the number that would be
 possible theoretically, ignoring centric projections and
 systematic absences.
;
_reflns_threshold_expression       'I > 2\s(I)'
_computing_cell_refinement         'SAINT V8.40B (?, 2016)'
_computing_data_collection         ?
_computing_data_reduction          'SAINT V8.40B (?, 2016)'
_computing_molecular_graphics      'Olex2 1.5 (Dolomanov et al., 2009)'
_computing_publication_material    'Olex2 1.5 (Dolomanov et al., 2009)'
_computing_structure_refinement    'SHELXL 2019/3 (Sheldrick, 2015)'
_computing_structure_solution      'SHELXS  (Sheldrick, 2008)'
_refine_diff_density_max           0.172
_refine_diff_density_min           -0.350
_refine_diff_density_rms           0.051
_refine_ls_extinction_coef         .
_refine_ls_extinction_method       none
_refine_ls_goodness_of_fit_ref     1.062
_refine_ls_hydrogen_treatment      constr
_refine_ls_matrix_type             full
_refine_ls_number_parameters       293
_refine_ls_number_reflns           3955
_refine_ls_number_restraints       0
_refine_ls_R_factor_all            0.0780
_refine_ls_R_factor_gt             0.0478
_refine_ls_restrained_S_all        1.062
_refine_ls_shift/su_max            0.000
_refine_ls_shift/su_mean           0.000
_refine_ls_structure_factor_coef   Fsqd
_refine_ls_weighting_details      
 'w=1/[\s^2^(Fo^2^)+(0.0479P)^2^+0.3583P] where P=(Fo^2^+2Fc^2^)/3'
_refine_ls_weighting_scheme        calc
_refine_ls_wR_factor_gt            0.1012
_refine_ls_wR_factor_ref           0.1164
_refine_special_details            ?
_olex2_refinement_description
;
1. Fixed Uiso
 At 1.2 times of:
  All C(H) groups, All C(H,H) groups
 At 1.5 times of:
  All C(H,H,H) groups, All O(H,H) groups
2.a Free rotating group:
 O1(H1A,H1B)
2.b Secondary CH2 refined with riding coordinates:
 C00E(H00A,H00B), C00I(H00C,H00D), C00Q(H00E,H00F)
2.c Aromatic/amide H refined with riding coordinates:
 C00H(H00H), C00J(H00J), C00K(H00K), C00L(H00L), C00M(H00M), C00N(H00N),
 C00O(H00O), C00P(H00P), C00R(H00R), C00S(H00S), C00T(H00T), C00U(H00U),
 C00V(H00V)
2.d Idealised Me refined as rotating group:
 C00W(H00G,H00I,H00Q)
;
_atom_sites_solution_hydrogens     mixed
_atom_sites_solution_primary       direct
_atom_sites_solution_secondary     ?
loop_
  _atom_site_label
  _atom_site_type_symbol
  _atom_site_fract_x
  _atom_site_fract_y
  _atom_site_fract_z
  _atom_site_U_iso_or_equiv
  _atom_site_adp_type
  _atom_site_occupancy
  _atom_site_site_symmetry_order
  _atom_site_calc_flag
  _atom_site_refinement_flags_posn
  _atom_site_refinement_flags_adp
  _atom_site_refinement_flags_occupancy
  _atom_site_disorder_assembly
  _atom_site_disorder_group
 P001 P 0.59384(7) 0.19698(6) 0.75923(5) 0.04072(19) Uani 1 1 d . . . . .
 O1 O 0.2730(2) 0.1127(2) 1.03697(19) 0.0823(6) Uani 1 1 d G . . . .
 H1A H 0.339511 0.120458 0.974619 0.123 Uiso 1 1 d G U . . .
 H1B H 0.327750 0.050743 1.073766 0.123 Uiso 1 1 d G U . . .
 O002 O 0.53383(18) 0.10498(14) 0.83814(13) 0.0492(4) Uani 1 1 d . . . . .
 O003 O 0.27180(18) 0.34195(15) 0.81871(14) 0.0502(4) Uani 1 1 d . . . . .
 N004 N 0.1616(2) 0.55797(17) 0.86845(15) 0.0406(5) Uani 1 1 d . . . . .
 C1 C 0.3852(3) 0.5883(2) 0.87640(17) 0.0386(5) Uani 1 1 d . . . . .
 O005 O 0.7618(2) 0.43241(18) 0.83646(17) 0.0699(6) Uani 1 1 d . . . . .
 C008 C 0.5735(3) 0.3513(2) 0.81108(18) 0.0387(5) Uani 1 1 d . . . . .
 C009 C 0.4340(2) 0.4546(2) 0.84280(17) 0.0366(5) Uani 1 1 d . . . . .
 C00A C 0.2198(3) 0.6478(2) 0.88979(18) 0.0410(5) Uani 1 1 d . . . . .
 C00B C 0.2827(3) 0.4406(2) 0.84095(18) 0.0395(5) Uani 1 1 d . . . . .
 C00C C 0.8061(3) 0.1382(2) 0.72340(19) 0.0454(6) Uani 1 1 d . . . . .
 C00D C 0.8608(3) 0.2204(2) 0.75931(19) 0.0452(6) Uani 1 1 d . . . . .
 C00E C -0.0014(3) 0.5872(2) 0.8666(2) 0.0471(6) Uani 1 1 d . . . . .
 H00A H -0.073662 0.642570 0.931846 0.056 Uiso 1 1 calc R U . . .
 H00B H -0.019813 0.507084 0.875934 0.056 Uiso 1 1 calc R U . . .
 C00F C 0.5418(2) 0.2261(2) 0.62339(18) 0.0403(5) Uani 1 1 d . . . . .
 C00G C 0.7349(3) 0.3457(2) 0.8066(2) 0.0460(6) Uani 1 1 d . . . . .
 C00H C 0.4640(3) 0.6628(2) 0.89478(19) 0.0483(6) Uani 1 1 d . . . . .
 H00H H 0.572610 0.626178 0.886870 0.058 Uiso 1 1 calc R U . . .
 C00I C -0.0366(3) 0.6541(3) 0.7545(2) 0.0572(7) Uani 1 1 d . . . . .
 H00C H -0.147418 0.675193 0.760116 0.069 Uiso 1 1 calc R U . . .
 H00D H -0.020355 0.735023 0.746764 0.069 Uiso 1 1 calc R U . . .
 C00J C 0.1335(3) 0.7766(2) 0.9205(2) 0.0533(6) Uani 1 1 d . . . . .
 H00J H 0.024728 0.814288 0.929232 0.064 Uiso 1 1 calc R U . . .
 C00K C 0.2164(3) 0.8473(2) 0.9378(2) 0.0591(7) Uani 1 1 d . . . . .
 H00K H 0.161605 0.934119 0.958534 0.071 Uiso 1 1 calc R U . . .
 C00L C 0.3777(3) 0.7924(2) 0.9251(2) 0.0564(7) Uani 1 1 d . . . . .
 H00L H 0.429418 0.842775 0.936903 0.068 Uiso 1 1 calc R U . . .
 C00M C 1.0218(3) 0.1834(3) 0.7497(2) 0.0612(7) Uani 1 1 d . . . . .
 H00M H 1.059289 0.237802 0.774191 0.073 Uiso 1 1 calc R U . . .
 C00N C 0.5835(3) 0.3110(3) 0.5398(2) 0.0596(7) Uani 1 1 d . . . . .
 H00N H 0.639318 0.356810 0.553700 0.072 Uiso 1 1 calc R U . . .
 C00O C 0.9121(3) 0.0193(2) 0.6741(2) 0.0618(7) Uani 1 1 d . . . . .
 H00O H 0.875809 -0.035217 0.648453 0.074 Uiso 1 1 calc R U . . .
 C00P C 0.5432(4) 0.3285(3) 0.4360(2) 0.0728(8) Uani 1 1 d . . . . .
 H00P H 0.571883 0.386136 0.380553 0.087 Uiso 1 1 calc R U . . .
 C00Q C 0.0628(4) 0.5754(3) 0.6465(2) 0.0695(8) Uani 1 1 d . . . . .
 H00E H 0.047065 0.494302 0.653701 0.083 Uiso 1 1 calc R U . . .
 H00F H 0.173754 0.554923 0.639856 0.083 Uiso 1 1 calc R U . . .
 C00R C 1.1238(3) 0.0633(3) 0.7027(3) 0.0743(9) Uani 1 1 d . . . . .
 H00R H 1.231236 0.035968 0.697375 0.089 Uiso 1 1 calc R U . . .
 C00S C 0.4621(4) 0.2626(3) 0.4141(3) 0.0785(9) Uani 1 1 d . . . . .
 H00S H 0.434284 0.275445 0.344225 0.094 Uiso 1 1 calc R U . . .
 C00T C 1.0706(3) -0.0170(3) 0.6635(3) 0.0750(9) Uani 1 1 d . . . . .
 H00T H 1.142435 -0.095993 0.629829 0.090 Uiso 1 1 calc R U . . .
 C00U C 0.4621(4) 0.1593(3) 0.5992(3) 0.0802(9) Uani 1 1 d . . . . .
 H00U H 0.434468 0.100517 0.653759 0.096 Uiso 1 1 calc R U . . .
 C00V C 0.4217(5) 0.1774(4) 0.4950(3) 0.1000(12) Uani 1 1 d . . . . .
 H00V H 0.366810 0.131296 0.480129 0.120 Uiso 1 1 calc R U . . .
 C00W C 0.0230(4) 0.6457(4) 0.5361(3) 0.0937(11) Uani 1 1 d . . . . .
 H00G H 0.090755 0.592105 0.469896 0.141 Uiso 1 1 calc R U . . .
 H00I H 0.038913 0.725901 0.528134 0.141 Uiso 1 1 calc R U . . .
 H00Q H -0.085586 0.663261 0.540723 0.141 Uiso 1 1 calc R U . . .

loop_
  _atom_site_aniso_label
  _atom_site_aniso_U_11
  _atom_site_aniso_U_22
  _atom_site_aniso_U_33
  _atom_site_aniso_U_23
  _atom_site_aniso_U_13
  _atom_site_aniso_U_12
 P001 0.0383(4) 0.0396(3) 0.0386(3) 0.0054(3) -0.0086(3) -0.0119(3)
 O1 0.0541(12) 0.0717(13) 0.0804(15) 0.0153(11) 0.0034(10) -0.0018(10)
 O002 0.0467(9) 0.0465(9) 0.0481(10) 0.0122(8) -0.0085(8) -0.0180(8)
 O003 0.0432(10) 0.0444(10) 0.0618(11) -0.0012(8) -0.0123(8) -0.0165(8)
 N004 0.0365(11) 0.0414(11) 0.0419(11) -0.0014(8) -0.0131(8) -0.0106(9)
 C1 0.0438(13) 0.0432(13) 0.0274(11) 0.0022(10) -0.0110(10) -0.0148(11)
 O005 0.0490(11) 0.0663(12) 0.0999(16) -0.0152(11) -0.0193(10) -0.0238(10)
 C008 0.0377(13) 0.0455(13) 0.0314(12) 0.0052(10) -0.0091(10) -0.0159(11)
 C009 0.0365(12) 0.0450(13) 0.0268(11) 0.0043(9) -0.0100(9) -0.0140(11)
 C00A 0.0451(14) 0.0455(13) 0.0295(12) 0.0004(10) -0.0128(10) -0.0125(11)
 C00B 0.0400(13) 0.0428(14) 0.0321(12) 0.0043(10) -0.0093(10) -0.0136(11)
 C00C 0.0447(14) 0.0426(13) 0.0393(13) 0.0102(11) -0.0094(11) -0.0110(11)
 C00D 0.0368(13) 0.0511(14) 0.0408(13) 0.0106(11) -0.0094(10) -0.0136(11)
 C00E 0.0355(13) 0.0490(14) 0.0518(15) 0.0022(11) -0.0130(11) -0.0108(11)
 C00F 0.0360(12) 0.0403(12) 0.0381(13) -0.0001(10) -0.0068(10) -0.0100(10)
 C00G 0.0410(14) 0.0531(15) 0.0443(14) 0.0059(11) -0.0115(11) -0.0200(12)
 C00H 0.0540(15) 0.0537(15) 0.0402(14) 0.0022(11) -0.0187(12) -0.0201(13)
 C00I 0.0492(15) 0.0619(16) 0.0632(17) 0.0098(14) -0.0259(13) -0.0192(13)
 C00J 0.0544(15) 0.0468(15) 0.0504(15) -0.0060(12) -0.0185(12) -0.0060(12)
 C00K 0.074(2) 0.0444(14) 0.0569(17) -0.0081(12) -0.0253(14) -0.0123(14)
 C00L 0.0741(19) 0.0527(16) 0.0517(16) -0.0037(12) -0.0245(14) -0.0272(15)
 C00M 0.0417(15) 0.0678(18) 0.0690(18) 0.0118(14) -0.0122(13) -0.0209(14)
 C00N 0.0765(19) 0.0638(17) 0.0463(15) 0.0087(13) -0.0182(14) -0.0358(15)
 C00O 0.0508(17) 0.0481(15) 0.0716(19) 0.0030(13) -0.0130(14) -0.0069(13)
 C00P 0.092(2) 0.080(2) 0.0446(17) 0.0164(15) -0.0195(16) -0.0346(18)
 C00Q 0.083(2) 0.078(2) 0.0558(17) 0.0087(15) -0.0276(16) -0.0363(17)
 C00R 0.0346(15) 0.076(2) 0.091(2) 0.0176(18) -0.0102(15) -0.0096(15)
 C00S 0.084(2) 0.104(2) 0.0477(18) 0.0020(17) -0.0272(16) -0.031(2)
 C00T 0.0479(18) 0.0563(18) 0.093(2) 0.0018(16) -0.0051(16) -0.0016(15)
 C00U 0.111(3) 0.103(2) 0.0647(19) 0.0266(17) -0.0433(19) -0.074(2)
 C00V 0.138(3) 0.139(3) 0.077(2) 0.023(2) -0.056(2) -0.095(3)
 C00W 0.120(3) 0.119(3) 0.064(2) 0.0245(19) -0.045(2) -0.060(2)

_geom_special_details
;
 All esds (except the esd in the dihedral angle between two l.s. planes)
 are estimated using the full covariance matrix.  The cell esds are taken
 into account individually in the estimation of esds in distances, angles
 and torsion angles; correlations between esds in cell parameters are only
 used when they are defined by crystal symmetry.  An approximate (isotropic)
 treatment of cell esds is used for estimating esds involving l.s. planes.
;
loop_
  _geom_bond_atom_site_label_1
  _geom_bond_atom_site_label_2
  _geom_bond_distance
  _geom_bond_site_symmetry_2
  _geom_bond_publ_flag
 P001 O002 1.4849(15) . ?
 P001 C008 1.831(2) . ?
 P001 C00C 1.794(2) . ?
 P001 C00F 1.797(2) . ?
 O1 H1A 0.8500 . ?
 O1 H1B 0.8500 . ?
 O003 C00B 1.220(2) . ?
 N004 C00A 1.407(3) . ?
 N004 C00B 1.363(3) . ?
 N004 C00E 1.462(3) . ?
 C1 C009 1.456(3) . ?
 C1 C00A 1.415(3) . ?
 C1 C00H 1.397(3) . ?
 O005 C00G 1.217(3) . ?
 C008 C009 1.359(3) . ?
 C008 C00G 1.501(3) . ?
 C009 C00B 1.519(3) . ?
 C00A C00J 1.384(3) . ?
 C00C C00D 1.386(3) . ?
 C00C C00O 1.389(3) . ?
 C00D C00G 1.483(3) . ?
 C00D C00M 1.395(3) . ?
 C00E H00A 0.9700 . ?
 C00E H00B 0.9700 . ?
 C00E C00I 1.518(3) . ?
 C00F C00N 1.382(3) . ?
 C00F C00U 1.363(3) . ?
 C00H H00H 0.9300 . ?
 C00H C00L 1.390(3) . ?
 C00I H00C 0.9700 . ?
 C00I H00D 0.9700 . ?
 C00I C00Q 1.505(4) . ?
 C00J H00J 0.9300 . ?
 C00J C00K 1.390(3) . ?
 C00K H00K 0.9300 . ?
 C00K C00L 1.379(4) . ?
 C00L H00L 0.9300 . ?
 C00M H00M 0.9300 . ?
 C00M C00R 1.382(4) . ?
 C00N H00N 0.9300 . ?
 C00N C00P 1.379(4) . ?
 C00O H00O 0.9300 . ?
 C00O C00T 1.371(4) . ?
 C00P H00P 0.9300 . ?
 C00P C00S 1.354(4) . ?
 C00Q H00E 0.9700 . ?
 C00Q H00F 0.9700 . ?
 C00Q C00W 1.524(4) . ?
 C00R H00R 0.9300 . ?
 C00R C00T 1.377(4) . ?
 C00S H00S 0.9300 . ?
 C00S C00V 1.362(4) . ?
 C00T H00T 0.9300 . ?
 C00U H00U 0.9300 . ?
 C00U C00V 1.384(4) . ?
 C00V H00V 0.9300 . ?
 C00W H00G 0.9600 . ?
 C00W H00I 0.9600 . ?
 C00W H00Q 0.9600 . ?

loop_
  _geom_angle_atom_site_label_1
  _geom_angle_atom_site_label_2
  _geom_angle_atom_site_label_3
  _geom_angle
  _geom_angle_site_symmetry_1
  _geom_angle_site_symmetry_3
  _geom_angle_publ_flag
 O002 P001 C008 121.85(9) . . ?
 O002 P001 C00C 111.02(10) . . ?
 O002 P001 C00F 114.16(10) . . ?
 C00C P001 C008 91.98(11) . . ?
 C00C P001 C00F 106.38(10) . . ?
 C00F P001 C008 108.44(10) . . ?
 H1A O1 H1B 104.5 . . ?
 C00A N004 C00E 125.61(18) . . ?
 C00B N004 C00A 109.87(18) . . ?
 C00B N004 C00E 124.35(19) . . ?
 C00A C1 C009 106.80(19) . . ?
 C00H C1 C009 134.6(2) . . ?
 C00H C1 C00A 118.6(2) . . ?
 C009 C008 P001 124.46(17) . . ?
 C009 C008 C00G 126.7(2) . . ?
 C00G C008 P001 108.81(16) . . ?
 C1 C009 C00B 105.25(18) . . ?
 C008 C009 C1 136.2(2) . . ?
 C008 C009 C00B 118.49(19) . . ?
 N004 C00A C1 110.40(19) . . ?
 C00J C00A N004 127.1(2) . . ?
 C00J C00A C1 122.5(2) . . ?
 O003 C00B N004 126.3(2) . . ?
 O003 C00B C009 126.1(2) . . ?
 N004 C00B C009 107.65(19) . . ?
 C00D C00C P001 112.95(17) . . ?
 C00D C00C C00O 120.2(2) . . ?
 C00O C00C P001 126.6(2) . . ?
 C00C C00D C00G 114.2(2) . . ?
 C00C C00D C00M 120.6(2) . . ?
 C00M C00D C00G 125.2(2) . . ?
 N004 C00E H00A 109.1 . . ?
 N004 C00E H00B 109.1 . . ?
 N004 C00E C00I 112.40(19) . . ?
 H00A C00E H00B 107.9 . . ?
 C00I C00E H00A 109.1 . . ?
 C00I C00E H00B 109.1 . . ?
 C00N C00F P001 122.72(19) . . ?
 C00U C00F P001 119.24(19) . . ?
 C00U C00F C00N 118.0(2) . . ?
 O005 C00G C008 125.1(2) . . ?
 O005 C00G C00D 123.3(2) . . ?
 C00D C00G C008 111.6(2) . . ?
 C1 C00H H00H 120.5 . . ?
 C00L C00H C1 119.0(2) . . ?
 C00L C00H H00H 120.5 . . ?
 C00E C00I H00C 108.6 . . ?
 C00E C00I H00D 108.6 . . ?
 H00C C00I H00D 107.6 . . ?
 C00Q C00I C00E 114.6(2) . . ?
 C00Q C00I H00C 108.6 . . ?
 C00Q C00I H00D 108.6 . . ?
 C00A C00J H00J 121.4 . . ?
 C00A C00J C00K 117.1(2) . . ?
 C00K C00J H00J 121.4 . . ?
 C00J C00K H00K 119.0 . . ?
 C00L C00K C00J 121.9(2) . . ?
 C00L C00K H00K 119.0 . . ?
 C00H C00L H00L 119.6 . . ?
 C00K C00L C00H 120.9(2) . . ?
 C00K C00L H00L 119.6 . . ?
 C00D C00M H00M 121.1 . . ?
 C00R C00M C00D 117.8(3) . . ?
 C00R C00M H00M 121.1 . . ?
 C00F C00N H00N 119.7 . . ?
 C00P C00N C00F 120.6(3) . . ?
 C00P C00N H00N 119.7 . . ?
 C00C C00O H00O 120.3 . . ?
 C00T C00O C00C 119.4(3) . . ?
 C00T C00O H00O 120.3 . . ?
 C00N C00P H00P 119.7 . . ?
 C00S C00P C00N 120.6(3) . . ?
 C00S C00P H00P 119.7 . . ?
 C00I C00Q H00E 109.0 . . ?
 C00I C00Q H00F 109.0 . . ?
 C00I C00Q C00W 112.9(3) . . ?
 H00E C00Q H00F 107.8 . . ?
 C00W C00Q H00E 109.0 . . ?
 C00W C00Q H00F 109.0 . . ?
 C00M C00R H00R 119.1 . . ?
 C00T C00R C00M 121.8(3) . . ?
 C00T C00R H00R 119.1 . . ?
 C00P C00S H00S 120.2 . . ?
 C00P C00S C00V 119.6(3) . . ?
 C00V C00S H00S 120.2 . . ?
 C00O C00T C00R 120.2(3) . . ?
 C00O C00T H00T 119.9 . . ?
 C00R C00T H00T 119.9 . . ?
 C00F C00U H00U 119.4 . . ?
 C00F C00U C00V 121.1(3) . . ?
 C00V C00U H00U 119.4 . . ?
 C00S C00V C00U 120.1(3) . . ?
 C00S C00V H00V 120.0 . . ?
 C00U C00V H00V 120.0 . . ?
 C00Q C00W H00G 109.5 . . ?
 C00Q C00W H00I 109.5 . . ?
 C00Q C00W H00Q 109.5 . . ?
 H00G C00W H00I 109.5 . . ?
 H00G C00W H00Q 109.5 . . ?
 H00I C00W H00Q 109.5 . . ?

loop_
  _geom_torsion_atom_site_label_1
  _geom_torsion_atom_site_label_2
  _geom_torsion_atom_site_label_3
  _geom_torsion_atom_site_label_4
  _geom_torsion
  _geom_torsion_site_symmetry_1
  _geom_torsion_site_symmetry_2
  _geom_torsion_site_symmetry_3
  _geom_torsion_site_symmetry_4
  _geom_torsion_publ_flag
 P001 C008 C009 C1 -173.55(19) . . . . ?
 P001 C008 C009 C00B 3.0(3) . . . . ?
 P001 C008 C00G O005 -179.2(2) . . . . ?
 P001 C008 C00G C00D 1.5(2) . . . . ?
 P001 C00C C00D C00G -6.9(2) . . . . ?
 P001 C00C C00D C00M 173.13(18) . . . . ?
 P001 C00C C00O C00T -173.0(2) . . . . ?
 P001 C00F C00N C00P 178.9(2) . . . . ?
 P001 C00F C00U C00V -179.1(3) . . . . ?
 O002 P001 C008 C009 -70.8(2) . . . . ?
 O002 P001 C008 C00G 111.99(15) . . . . ?
 O002 P001 C00C C00D -118.83(17) . . . . ?
 O002 P001 C00C C00O 55.9(2) . . . . ?
 O002 P001 C00F C00N 178.40(19) . . . . ?
 O002 P001 C00F C00U -3.7(3) . . . . ?
 N004 C00A C00J C00K 179.7(2) . . . . ?
 N004 C00E C00I C00Q 61.5(3) . . . . ?
 C1 C009 C00B O003 -178.7(2) . . . . ?
 C1 C009 C00B N004 1.4(2) . . . . ?
 C1 C00A C00J C00K 0.2(3) . . . . ?
 C1 C00H C00L C00K 0.5(4) . . . . ?
 C008 P001 C00C C00D 6.55(17) . . . . ?
 C008 P001 C00C C00O -178.7(2) . . . . ?
 C008 P001 C00F C00N 39.0(2) . . . . ?
 C008 P001 C00F C00U -143.1(2) . . . . ?
 C008 C009 C00B O003 3.8(3) . . . . ?
 C008 C009 C00B N004 -176.13(18) . . . . ?
 C009 C1 C00A N004 1.1(2) . . . . ?
 C009 C1 C00A C00J -179.3(2) . . . . ?
 C009 C1 C00H C00L 178.7(2) . . . . ?
 C009 C008 C00G O005 3.7(4) . . . . ?
 C009 C008 C00G C00D -175.6(2) . . . . ?
 C00A N004 C00B O003 179.3(2) . . . . ?
 C00A N004 C00B C009 -0.8(2) . . . . ?
 C00A N004 C00E C00I 77.6(3) . . . . ?
 C00A C1 C009 C008 175.4(2) . . . . ?
 C00A C1 C009 C00B -1.4(2) . . . . ?
 C00A C1 C00H C00L -0.2(3) . . . . ?
 C00A C00J C00K C00L 0.0(4) . . . . ?
 C00B N004 C00A C1 -0.2(2) . . . . ?
 C00B N004 C00A C00J -179.7(2) . . . . ?
 C00B N004 C00E C00I -97.3(2) . . . . ?
 C00C P001 C008 C009 172.84(19) . . . . ?
 C00C P001 C008 C00G -4.38(16) . . . . ?
 C00C P001 C00F C00N -58.8(2) . . . . ?
 C00C P001 C00F C00U 119.1(2) . . . . ?
 C00C C00D C00G O005 -176.0(2) . . . . ?
 C00C C00D C00G C008 3.4(3) . . . . ?
 C00C C00D C00M C00R 0.5(4) . . . . ?
 C00C C00O C00T C00R 0.7(4) . . . . ?
 C00D C00C C00O C00T 1.3(4) . . . . ?
 C00D C00M C00R C00T 1.6(4) . . . . ?
 C00E N004 C00A C1 -175.67(18) . . . . ?
 C00E N004 C00A C00J 4.8(3) . . . . ?
 C00E N004 C00B O003 -5.1(3) . . . . ?
 C00E N004 C00B C009 174.80(17) . . . . ?
 C00E C00I C00Q C00W 179.6(2) . . . . ?
 C00F P001 C008 C009 64.8(2) . . . . ?
 C00F P001 C008 C00G -112.38(15) . . . . ?
 C00F P001 C00C C00D 116.43(17) . . . . ?
 C00F P001 C00C C00O -68.9(2) . . . . ?
 C00F C00N C00P C00S -0.1(4) . . . . ?
 C00F C00U C00V C00S 0.3(6) . . . . ?
 C00G C008 C009 C1 3.2(4) . . . . ?
 C00G C008 C009 C00B 179.70(19) . . . . ?
 C00G C00D C00M C00R -179.5(2) . . . . ?
 C00H C1 C009 C008 -3.7(4) . . . . ?
 C00H C1 C009 C00B 179.5(2) . . . . ?
 C00H C1 C00A N004 -179.70(18) . . . . ?
 C00H C1 C00A C00J -0.1(3) . . . . ?
 C00J C00K C00L C00H -0.4(4) . . . . ?
 C00M C00D C00G O005 4.0(4) . . . . ?
 C00M C00D C00G C008 -176.6(2) . . . . ?
 C00M C00R C00T C00O -2.2(5) . . . . ?
 C00N C00F C00U C00V -1.1(5) . . . . ?
 C00N C00P C00S C00V -0.7(5) . . . . ?
 C00O C00C C00D C00G 178.0(2) . . . . ?
 C00O C00C C00D C00M -2.0(3) . . . . ?
 C00P C00S C00V C00U 0.5(6) . . . . ?
 C00U C00F C00N C00P 0.9(4) . . . . ?

_shelx_res_file
;
TITL AOJvdW_1_0m_a.res in P-1
    aojvdw_1_0m_a.res
    created by SHELXL-2019/3 at 09:24:42 on 12-Aug-2025
REM Old TITL AOJvdW_1_0m in P-1
REM SHELXT solution in P-1: R1 0.162, Rweak 0.009, Alpha 0.046
REM <I/s> 0.000 for 0 systematic absences, Orientation as input
REM Formula found by SHELXT: C25 N3 O3 P
CELL 0.71073 9.5339 11.2253 12.0141 82.943 73.08 66.632
ZERR 2 0.0009 0.001 0.0011 0.004 0.004 0.004
LATT 1
SFAC C H N O P
UNIT 52 48 2 8 2

L.S. 10
PLAN  1
TEMP 0
CONF
BOND
LIST 6
MORE -1
BOND $H
fmap 2
acta
REM <olex2.extras>
REM <HklSrc "%.\\AOJvdW_1_0m_a.hkl">
REM </olex2.extras>

WGHT    0.047900    0.358300
FVAR       0.57611
P001  5    0.593838    0.196978    0.759228    11.00000    0.03831    0.03962 =
         0.03864    0.00539   -0.00860   -0.01188
AFIX   6
O1    4    0.272965    0.112690    1.036966    11.00000    0.05410    0.07175 =
         0.08037    0.01533    0.00342   -0.00175
H1A   2    0.339511    0.120458    0.974619    11.00000   -1.50000
H1B   2    0.327750    0.050743    1.073766    11.00000   -1.50000
AFIX   0

O002  4    0.533833    0.104981    0.838143    11.00000    0.04673    0.04648 =
         0.04815    0.01220   -0.00847   -0.01795
O003  4    0.271801    0.341949    0.818708    11.00000    0.04322    0.04441 =
         0.06177   -0.00121   -0.01231   -0.01651
N004  3    0.161630    0.557971    0.868447    11.00000    0.03655    0.04137 =
         0.04195   -0.00145   -0.01310   -0.01057
C1    1    0.385176    0.588318    0.876401    11.00000    0.04375    0.04317 =
         0.02741    0.00218   -0.01097   -0.01480
O005  4    0.761799    0.432410    0.836457    11.00000    0.04902    0.06632 =
         0.09988   -0.01522   -0.01928   -0.02384
C008  1    0.573463    0.351282    0.811083    11.00000    0.03766    0.04547 =
         0.03136    0.00517   -0.00906   -0.01585
C009  1    0.434029    0.454573    0.842798    11.00000    0.03651    0.04501 =
         0.02677    0.00432   -0.00997   -0.01403
C00A  1    0.219762    0.647810    0.889794    11.00000    0.04509    0.04549 =
         0.02945    0.00044   -0.01275   -0.01253
C00B  1    0.282711    0.440567    0.840947    11.00000    0.04001    0.04282 =
         0.03207    0.00427   -0.00929   -0.01356
C00C  1    0.806117    0.138199    0.723399    11.00000    0.04471    0.04263 =
         0.03933    0.01016   -0.00939   -0.01098
C00D  1    0.860770    0.220445    0.759308    11.00000    0.03680    0.05110 =
         0.04085    0.01055   -0.00938   -0.01361
C00E  1   -0.001396    0.587184    0.866624    11.00000    0.03552    0.04901 =
         0.05182    0.00216   -0.01302   -0.01082
AFIX  23
H00A  2   -0.073662    0.642570    0.931846    11.00000   -1.20000
H00B  2   -0.019813    0.507084    0.875934    11.00000   -1.20000
AFIX   0
C00F  1    0.541813    0.226073    0.623391    11.00000    0.03605    0.04031 =
         0.03806   -0.00011   -0.00683   -0.01002
C00G  1    0.734937    0.345652    0.806558    11.00000    0.04104    0.05314 =
         0.04432    0.00589   -0.01149   -0.01998
C00H  1    0.463999    0.662792    0.894782    11.00000    0.05401    0.05374 =
         0.04022    0.00224   -0.01874   -0.02010
AFIX  43
H00H  2    0.572610    0.626178    0.886870    11.00000   -1.20000
AFIX   0
C00I  1   -0.036595    0.654067    0.754515    11.00000    0.04924    0.06185 =
         0.06319    0.00982   -0.02588   -0.01918
AFIX  23
H00C  2   -0.147418    0.675193    0.760116    11.00000   -1.20000
H00D  2   -0.020355    0.735023    0.746764    11.00000   -1.20000
AFIX   0
C00J  1    0.133493    0.776634    0.920520    11.00000    0.05441    0.04679 =
         0.05045   -0.00596   -0.01847   -0.00597
AFIX  43
H00J  2    0.024728    0.814288    0.929232    11.00000   -1.20000
AFIX   0
C00K  1    0.216436    0.847297    0.937792    11.00000    0.07369    0.04444 =
         0.05685   -0.00811   -0.02527   -0.01231
AFIX  43
H00K  2    0.161605    0.934119    0.958534    11.00000   -1.20000
AFIX   0
C00L  1    0.377698    0.792401    0.925065    11.00000    0.07412    0.05273 =
         0.05166   -0.00368   -0.02448   -0.02715
AFIX  43
H00L  2    0.429418    0.842775    0.936903    11.00000   -1.20000
AFIX   0
C00M  1    1.021791    0.183434    0.749733    11.00000    0.04174    0.06776 =
         0.06898    0.01184   -0.01216   -0.02092
AFIX  43
H00M  2    1.059289    0.237802    0.774191    11.00000   -1.20000
AFIX   0
C00N  1    0.583513    0.311016    0.539807    11.00000    0.07651    0.06378 =
         0.04625    0.00868   -0.01817   -0.03578
AFIX  43
H00N  2    0.639318    0.356810    0.553700    11.00000   -1.20000
AFIX   0
C00O  1    0.912078    0.019294    0.674082    11.00000    0.05078    0.04808 =
         0.07155    0.00301   -0.01303   -0.00687
AFIX  43
H00O  2    0.875809   -0.035217    0.648453    11.00000   -1.20000
AFIX   0
C00P  1    0.543186    0.328545    0.435996    11.00000    0.09166    0.08034 =
         0.04462    0.01637   -0.01955   -0.03458
AFIX  43
H00P  2    0.571883    0.386136    0.380553    11.00000   -1.20000
AFIX   0
C00Q  1    0.062789    0.575443    0.646459    11.00000    0.08346    0.07828 =
         0.05581    0.00872   -0.02764   -0.03632
AFIX  23
H00E  2    0.047065    0.494302    0.653701    11.00000   -1.20000
H00F  2    0.173754    0.554923    0.639856    11.00000   -1.20000
AFIX   0
C00R  1    1.123788    0.063315    0.702706    11.00000    0.03458    0.07637 =
         0.09113    0.01757   -0.01022   -0.00959
AFIX  43
H00R  2    1.231236    0.035968    0.697375    11.00000   -1.20000
AFIX   0
C00S  1    0.462130    0.262606    0.414066    11.00000    0.08422    0.10441 =
         0.04774    0.00195   -0.02719   -0.03056
AFIX  43
H00S  2    0.434284    0.275445    0.344225    11.00000   -1.20000
AFIX   0
C00T  1    1.070607   -0.016961    0.663534    11.00000    0.04787    0.05627 =
         0.09316    0.00181   -0.00508   -0.00165
AFIX  43
H00T  2    1.142435   -0.095993    0.629829    11.00000   -1.20000
AFIX   0
C00U  1    0.462139    0.159276    0.599247    11.00000    0.11111    0.10313 =
         0.06473    0.02657   -0.04328   -0.07385
AFIX  43
H00U  2    0.434468    0.100517    0.653759    11.00000   -1.20000
AFIX   0
C00V  1    0.421687    0.177391    0.494962    11.00000    0.13787    0.13919 =
         0.07671    0.02300   -0.05644   -0.09500
AFIX  43
H00V  2    0.366810    0.131296    0.480129    11.00000   -1.20000
AFIX   0
C00W  1    0.023041    0.645673    0.536095    11.00000    0.11981    0.11867 =
         0.06396    0.02453   -0.04516   -0.05980
AFIX 137
H00G  2    0.090755    0.592105    0.469896    11.00000   -1.50000
H00I  2    0.038913    0.725901    0.528134    11.00000   -1.50000
H00Q  2   -0.085586    0.663261    0.540723    11.00000   -1.50000
AFIX   0
HKLF 4


REM  AOJvdW_1_0m_a.res in P-1
REM wR2 = 0.1164, GooF = S = 1.062, Restrained GooF = 1.062 for all data
REM R1 = 0.0478 for 2810 Fo > 4sig(Fo) and 0.0780 for all 3955 data
REM 293 parameters refined using 0 restraints

END

WGHT      0.0479      0.3583

REM Highest difference peak  0.172,  deepest hole -0.350,  1-sigma level  0.051
Q1    1   0.7527  0.2618  0.5999  11.00000  0.05    0.17
;
_shelx_res_checksum                87773
_shelx_hkl_file
;
   1   0   0  246.68   10.40
  -2   0   0  907.91   34.20
   2   0   0  945.41   37.10
  -3   0   0  178.38    7.70
  -3   0   0  198.18    6.60
  -3   0   0  185.98    7.20
  -3   0   0  185.18    7.40
  -3   0   0  185.38    7.20
  -3   0   0  191.08    7.50
  -3   0   0  191.28    7.30
  -3   0   0  204.18   12.90
   3   0   0  197.18    7.40
   3   0   0  204.38    7.40
   3   0   0  187.98    7.70
   3   0   0  198.88    7.30
   3   0   0  186.78   12.60
   3   0   0  193.48    7.70
   3   0   0  197.58    7.30
  -4   0   0  124.19    5.60
  -4   0   0  119.49    5.40
  -4   0   0  119.59    5.40
  -4   0   0  117.29    4.40
  -4   0   0  123.69    5.40
  -4   0   0  103.39    5.90
  -4   0   0  122.49   11.40
   4   0   0  105.29    5.20
   4   0   0  128.29   11.70
   4   0   0  113.79    5.30
   4   0   0  119.49    6.00
   4   0   0  107.99    5.20
   4   0   0  105.89    5.10
  -5   0   0  131.99    6.10
  -5   0   0  126.49    5.90
  -5   0   0  116.19   14.40
  -5   0   0  128.09    6.10
  -5   0   0  120.69    6.30
  -5   0   0  136.29    4.90
  -5   0   0  123.49    6.00
  -5   0   0  124.69    4.90
  -5   0   0  120.29    6.50
   5   0   0  120.29    5.90
   5   0   0  139.69    7.10
   5   0   0  125.59    6.00
   5   0   0  129.49    6.90
   5   0   0  127.69    6.00
   5   0   0  153.68   14.50
   5   0   0  125.99    6.30
  -6   0   0  202.68    9.80
  -6   0   0  202.98    8.90
  -6   0   0  192.28    8.70
  -6   0   0  197.68    7.20
  -6   0   0  197.28    7.50
  -6   0   0  216.88    9.30
  -6   0   0  194.18   10.00
   6   0   0  213.48   12.00
   6   0   0  182.48   19.50
   6   0   0  210.18    9.00
   6   0   0  232.68   10.40
   6   0   0  198.08    8.70
   6   0   0  186.98    9.70
  -7   0   0  140.79    7.50
  -7   0   0  150.38    7.90
  -7   0   0  147.19   19.30
  -7   0   0  148.29    7.50
  -7   0   0  151.58    8.10
   7   0   0  141.99    8.50
   7   0   0  160.58    7.60
   7   0   0  145.49    8.40
   7   0   0  124.39   18.30
  -8   0   0    1.80    2.30
  -8   0   0   -2.40    2.40
  -8   0   0   -6.20   14.30
  -8   0   0    0.40    2.60
   8   0   0    2.70    3.70
   8   0   0   -2.30    3.80
   8   0   0   18.70   15.50
   8   0   0    3.00    2.30
   8   0   0   -3.70    2.30
  -9   0   0    1.40    2.50
  -9   0   0    3.80    2.40
   9   0   0    1.40    2.80
   9   0   0    0.80    4.40
   9   0   0    1.00    4.10
   9   0   0    6.40    2.70
 -10   0   0   -1.30    3.00
   9  -1   0   -3.40    4.20
   9  -1   0    3.20    3.70
   9  -1   0    5.60    4.30
  -9   1   0    4.70    2.60
  -9   1   0    6.00    2.90
   8  -1   0    0.30    2.20
   8  -1   0  -27.60   15.60
   8  -1   0   -6.20    3.40
   8  -1   0   -7.70    3.00
  -8   1   0    1.70    2.40
  -8   1   0   -7.30   17.60
  -8   1   0   -3.00    1.70
   7  -1   0   -5.80   11.40
  -7   1   0   -4.20   10.90
  -7   1   0   -0.30    2.20
  -7   1   0    1.00    1.80
  -7   1   0    0.40    2.10
  -7   1   0   -0.20    2.20
  -7   1   0    0.00    2.10
   6  -1   0    9.20    9.30
   6  -1   0    4.00    2.10
   6  -1   0    5.50    2.20
   6  -1   0    3.60    2.20
   6  -1   0    6.60    2.00
  -6   1   0    8.50    2.20
  -6   1   0    8.30    2.40
  -6   1   0    6.30    2.40
  -6   1   0    3.40    2.10
  -6   1   0   12.10    9.00
   5  -1   0   50.09    3.80
   5  -1   0   47.20    3.90
   5  -1   0   50.49    3.60
   5  -1   0   46.60    3.50
   5  -1   0   48.20    4.00
   5  -1   0   51.69   12.20
  -5   1   0   48.90    3.60
  -5   1   0   39.40    3.60
  -5   1   0   44.10    3.40
  -5   1   0   51.19    3.80
  -5   1   0   50.79    4.00
  -5   1   0   58.39   10.30
  -5   1   0   41.10    3.90
   4  -1   0  204.58    8.70
   4  -1   0  225.68    9.40
   4  -1   0  224.38    8.70
   4  -1   0  237.38    9.20
   4  -1   0  220.58    8.90
   4  -1   0  228.48   15.60
   4  -1   0  219.88    9.40
  -4   1   0  220.08    8.70
  -4   1   0  209.48    7.20
  -4   1   0  211.38    8.80
  -4   1   0  233.08    9.70
  -4   1   0  225.88    8.70
  -4   1   0  224.68    8.90
  -4   1   0  212.38    8.80
  -4   1   0  211.68   18.10
   3  -1   0  934.91   36.60
  -3   1   0  869.51   36.10
   2  -1   0  109.49    4.90
   2  -1   0  110.89    4.40
   2  -1   0  111.99    3.70
   2  -1   0  102.19    7.80
   2  -1   0  112.39    4.60
   2  -1   0  109.29    4.50
   2  -1   0  110.89    4.60
   2  -1   0  119.99    5.00
  -2   1   0  109.79    4.50
  -2   1   0   99.19    7.90
  -2   1   0  107.59    4.90
  -2   1   0  109.79    4.60
  -2   1   0  110.89    4.80
  -2   1   0  107.39    4.60
  -2   1   0  115.69    4.60
   1  -1   0 1063.49   36.00
  -1   1   0 1044.40   36.00
  -2  -1   0   10.50    1.60
  -2  -1   0    5.20    2.80
  -2  -1   0    9.40    1.10
  -2  -1   0    8.80    1.10
  -2  -1   0    8.20    1.40
  -2  -1   0    9.60    1.70
  -2  -1   0    9.60    1.40
  -2  -1   0    7.90    1.20
   2   1   0    8.70    1.70
   2   1   0    9.20    1.40
   2   1   0    9.00    1.10
   2   1   0    8.90    1.20
   2   1   0    9.00    1.40
   2   1   0    8.30    3.20
   2   1   0    9.80    1.60
   2   1   0    8.10    1.10
   2   1   0    9.30    1.00
   2   1   0    8.90    1.00
  -3  -1   0  116.39    4.50
  -3  -1   0  120.79    5.20
  -3  -1   0  106.09    9.20
  -3  -1   0  114.59    4.80
  -3  -1   0  109.49    4.90
  -3  -1   0  113.99    4.50
  -3  -1   0  114.49    5.10
   3   1   0  117.69    5.10
   3   1   0  117.39   15.90
   3   1   0  113.59    4.50
   3   1   0  115.99    4.80
   3   1   0  104.39    4.80
   3   1   0  114.19    5.20
   3   1   0  109.39    4.50
   3   1   0  116.59    5.10
  -4  -1   0 1818.82   68.19
   4   1   0 1872.21   68.49
  -5  -1   0   91.89    5.70
  -5  -1   0   80.79   11.80
  -5  -1   0   99.09    4.30
  -5  -1   0   95.89    4.70
  -5  -1   0   95.99    5.30
  -5  -1   0   92.99    4.20
  -5  -1   0   93.19    5.10
  -5  -1   0   96.89    4.80
   5   1   0   86.29    5.00
   5   1   0  107.19    5.60
   5   1   0   95.39    6.20
   5   1   0   91.69    4.90
   5   1   0   91.99    5.90
   5   1   0  115.69   13.80
   5   1   0  103.69    4.70
  -6  -1   0   12.10    2.40
  -6  -1   0   15.10    9.40
  -6  -1   0   12.70    2.30
  -6  -1   0   10.50    1.60
  -6  -1   0   14.50    2.80
  -6  -1   0   15.20    2.70
  -6  -1   0   11.90    2.70
  -6  -1   0   14.40    2.90
   6   1   0   13.60    8.40
   6   1   0   10.80    3.10
   6   1   0   13.70    2.50
   6   1   0   15.60    2.50
   6   1   0   10.80    2.40
   6   1   0   10.80    2.60
   6   1   0    8.50    2.00
  -7  -1   0   61.49    4.60
  -7  -1   0   66.49    4.50
  -7  -1   0   71.29    4.90
  -7  -1   0   51.79   13.40
  -7  -1   0   76.59    5.60
   7   1   0   62.69    6.50
   7   1   0   64.89    4.70
   7   1   0   65.19    4.90
   7   1   0   66.59   14.20
   7   1   0   56.89    4.70
   7   1   0   60.89    6.40
  -8  -1   0   -0.10    1.90
  -8  -1   0    1.80   13.20
  -8  -1   0    1.60    2.50
   8   1   0    8.60   14.00
   8   1   0   -6.00    3.50
   8   1   0    0.40    2.10
   8   1   0   -6.20    3.30
   8   1   0   -0.60    2.40
  -9  -1   0    3.80    2.40
  -9  -1   0    2.80    2.70
   9   1   0   -2.60    3.70
   9   1   0   -0.30    4.40
   9   1   0   -0.10    2.40
 -10  -1   0    4.00    3.30
  10   1   0   -2.60    4.50
  10   1   0   15.70   11.20
   9  -2   0    4.00    4.20
   9  -2   0    9.30    4.20
  -9   2   0    7.40    3.20
  -9   2   0    7.90    2.90
   8  -2   0    3.50    2.80
   8  -2   0    0.20    3.20
   8  -2   0   19.10   18.90
   8  -2   0    6.90    4.20
  -8   2   0  -20.50   14.60
  -8   2   0    5.20    2.50
  -8   2   0    0.60    2.10
   7  -2   0   15.50    4.30
   7  -2   0   21.70    5.90
   7  -2   0   35.30   15.40
   7  -2   0   19.30    3.20
  -7   2   0   30.30    4.10
  -7   2   0   26.80   12.00
  -7   2   0   30.70    4.10
  -7   2   0   16.30    3.40
   6  -2   0   13.70   10.40
   6  -2   0   -2.70    2.80
   6  -2   0   -6.20    2.60
   6  -2   0   -3.10    1.60
  -6   2   0    9.40    9.00
  -6   2   0    2.70    2.30
  -6   2   0   -1.00    1.90
  -6   2   0    1.10    2.10
  -6   2   0    5.90    2.50
   5  -2   0   40.10    3.20
   5  -2   0   36.00    4.40
   5  -2   0   52.59   10.20
   5  -2   0   36.10    3.70
   5  -2   0   33.60    3.40
   5  -2   0   34.00    4.30
  -5   2   0   44.10    3.60
  -5   2   0   41.70    4.40
  -5   2   0   40.50    3.90
  -5   2   0   38.00    3.30
  -5   2   0   46.30   10.30
  -5   2   0   44.30    3.90
  -5   2   0   45.90    3.90
   4  -2   0   11.10    2.00
   4  -2   0    9.50    2.10
   4  -2   0    6.20    2.10
   4  -2   0    7.50    1.90
   4  -2   0   11.00    5.80
   4  -2   0    6.60    2.10
  -4   2   0    7.90    1.90
  -4   2   0    5.30    1.60
  -4   2   0    7.70    1.70
  -4   2   0    9.80    2.30
  -4   2   0   15.80    6.90
  -4   2   0    7.20    1.80
   3  -2   0    4.20    4.20
   3  -2   0    1.80    1.40
   3  -2   0    0.10    0.40
   3  -2   0    0.50    1.20
   3  -2   0    1.40    2.60
   3  -2   0    0.90    1.80
   3  -2   0    2.60    1.50
   3  -2   0   -1.10    1.50
  -3   2   0    0.70    1.50
  -3   2   0   -0.80    1.50
  -3   2   0    0.30    1.30
  -3   2   0    0.80    1.50
  -3   2   0    1.20    5.00
  -3   2   0   -0.30    1.40
  -3   2   0    0.90    1.30
   2  -2   0  323.67   10.60
   2  -2   0  301.47   11.50
   2  -2   0  325.37   15.30
   2  -2   0  311.77   11.10
   2  -2   0  300.47   11.30
   2  -2   0  310.77   10.10
   2  -2   0  309.57   10.80
   2  -2   0  303.17   10.90
  -2   2   0  286.97   14.80
  -2   2   0  301.47   10.00
  -2   2   0  302.17   11.20
  -2   2   0  307.57   11.60
  -2   2   0  315.37   10.70
  -2   2   0  313.17   10.90
  -2   2   0  307.17   10.90
  -2   2   0  299.37   11.10
   1  -2   0 1560.64   51.69
  -1   2   0 1522.45   51.59
   0  -2   0  646.34   21.00
   0   2   0  610.84   20.90
   1   2   0  614.84   21.40
   1   2   0  589.94   21.20
  -2  -2   0  206.58    7.30
  -2  -2   0  206.08    7.30
  -2  -2   0  210.88    7.80
  -2  -2   0  182.78   10.70
  -2  -2   0  203.58    6.70
  -2  -2   0  194.48    7.60
  -2  -2   0  211.48    7.40
  -2  -2   0  208.28    7.60
   2   2   0  205.38    6.80
   2   2   0  212.38    7.70
   2   2   0  207.38    6.70
   2   2   0  208.88    7.40
   2   2   0  198.88    7.20
   2   2   0  200.68    7.70
   2   2   0  204.08    7.50
  -3  -2   0    8.70    1.40
  -3  -2   0    6.80    1.20
  -3  -2   0    9.30    1.90
  -3  -2   0    5.10    1.90
  -3  -2   0   10.70    1.10
  -3  -2   0   12.30    4.10
  -3  -2   0   10.20    1.70
   3   2   0    8.80    1.00
   3   2   0    9.30    3.90
   3   2   0    6.80    1.50
   3   2   0    8.30    1.80
   3   2   0    6.70    1.80
   3   2   0    9.00    1.40
   3   2   0    6.30    1.50
   3   2   0   10.10    1.30
  -4  -2   0   12.70    1.50
  -4  -2   0    8.40    1.80
  -4  -2   0    7.90    1.80
  -4  -2   0    6.50    1.70
  -4  -2   0   12.70    1.80
  -4  -2   0   12.80    2.30
   4   2   0    9.80    1.90
   4   2   0    5.80    1.60
   4   2   0    9.10    1.30
   4   2   0   14.20    5.50
   4   2   0    7.40    1.80
   4   2   0   10.00    2.50
   4   2   0   11.10    1.40
   4   2   0    7.50    1.70
   4   2   0   10.60    1.40
  -5  -2   0  246.08    9.50
  -5  -2   0  258.67    9.60
  -5  -2   0  260.97   10.80
  -5  -2   0  258.07   10.00
  -5  -2   0  265.67   10.20
  -5  -2   0  259.87    9.40
  -5  -2   0  250.27   11.60
  -5  -2   0  250.07   18.10
   5   2   0  261.57   19.30
   5   2   0  261.47   10.10
   5   2   0  267.37   10.70
   5   2   0  247.08    9.40
   5   2   0  248.58    9.90
   5   2   0  240.78   10.30
   5   2   0  265.97   13.00
   5   2   0  255.57    9.40
  -6  -2   0    9.00    2.40
  -6  -2   0    2.90    2.20
  -6  -2   0    3.90    1.50
  -6  -2   0    3.90    1.40
  -6  -2   0    5.40    2.00
  -6  -2   0    5.30    2.10
  -6  -2   0    6.00    1.70
  -6  -2   0    8.80    8.40
   6   2   0    2.10    2.50
   6   2   0   -4.70    7.40
   6   2   0    5.80    1.60
   6   2   0    5.00    2.00
   6   2   0    5.00    1.70
   6   2   0    7.70    2.00
   6   2   0    1.90    2.50
   6   2   0    4.20    2.00
  -7  -2   0   17.90    3.20
  -7  -2   0   22.80    2.70
  -7  -2   0   20.60    3.60
  -7  -2   0   20.80    3.20
  -7  -2   0   22.70    2.60
  -7  -2   0   30.80   12.40
   7   2   0   27.20    3.60
   7   2   0    5.00   10.00
   7   2   0   17.20    2.60
   7   2   0   14.80    3.80
   7   2   0   20.20    4.20
   7   2   0   22.10    3.10
   7   2   0   20.80    2.80
  -8  -2   0   -0.40    2.60
  -8  -2   0   -1.20    1.80
  -8  -2   0    3.70    2.60
   8   2   0   -6.00   16.70
   8   2   0   -0.40    2.00
   8   2   0    2.00    2.90
   8   2   0    3.70    2.90
   8   2   0    0.80    2.10
  -9  -2   0    4.90    2.50
  -9  -2   0    8.70    5.70
   9   2   0   16.90    5.70
   9   2   0   13.70    4.90
   9   2   0    5.20    2.50
  10   2   0   35.70    7.50
   8  -3   0   14.40    4.90
   8  -3   0   13.40    4.10
  -8   3   0   23.80    4.30
  -8   3   0   17.00    3.90
  -8   3   0    9.00    3.40
   7  -3   0   47.80    4.50
   7  -3   0   54.99   15.10
   7  -3   0   43.40    6.10
   7  -3   0   35.10    5.50
  -7   3   0   38.20   13.90
  -7   3   0   49.10    5.30
  -7   3   0   39.20    4.80
  -7   3   0   47.00    5.10
   6  -3   0   68.39    5.00
   6  -3   0   62.99    5.80
   6  -3   0   82.49   15.50
   6  -3   0   64.99    5.90
  -6   3   0   74.69    5.80
  -6   3   0   78.59   14.10
  -6   3   0   69.99    5.20
  -6   3   0   86.89    9.60
  -6   3   0   71.89    6.00
   5  -3   0  117.89   15.50
   5  -3   0  125.89    6.60
   5  -3   0  133.79    7.90
   5  -3   0  147.59    8.20
  -5   3   0  141.69    7.50
  -5   3   0  136.69   16.70
  -5   3   0  135.89    7.30
  -5   3   0  123.09    6.70
  -5   3   0  139.59    7.60
  -5   3   0  137.19    6.40
   4  -3   0   57.49    4.00
   4  -3   0   70.19    5.20
   4  -3   0   77.99    5.30
   4  -3   0   65.39   10.70
   4  -3   0   64.39    4.60
  -4   3   0   65.59   10.20
  -4   3   0   64.19    4.20
  -4   3   0   68.69    4.00
  -4   3   0   60.49    4.60
  -4   3   0   62.19    5.10
  -4   3   0   70.69    4.70
  -4   3   0   69.49    4.40
   3  -3   0   67.09    8.80
   3  -3   0   56.39    3.90
   3  -3   0   64.49    3.60
   3  -3   0   60.79    2.60
   3  -3   0   63.69    2.40
   3  -3   0   62.89    4.30
   3  -3   0   63.59    3.30
   3  -3   0   64.19    4.00
   3  -3   0   58.39    5.60
  -3   3   0   58.69    4.00
  -3   3   0   49.10    4.20
  -3   3   0   65.59    3.60
  -3   3   0   62.89    4.30
  -3   3   0   66.69    4.20
  -3   3   0   68.89    3.90
  -3   3   0   62.09    8.50
   2  -3   0   32.40    2.30
   2  -3   0   37.60    2.90
   2  -3   0   34.10    2.70
   2  -3   0   36.10    3.50
   2  -3   0   36.00    3.00
   2  -3   0   34.70    2.30
   2  -3   0   39.10    5.80
   2  -3   0   36.50    2.10
  -2   3   0   34.70    3.50
  -2   3   0   36.90    2.70
  -2   3   0   38.20    6.10
  -2   3   0   41.60    3.20
  -2   3   0   34.40    2.40
  -2   3   0   31.50    2.70
  -2   3   0   39.30    2.90
   1  -3   0  205.08    7.90
   1  -3   0  208.28    7.50
   1  -3   0  211.08    7.90
   1  -3   0  215.28    8.40
   1  -3   0  208.48    7.50
   1  -3   0  223.28    7.70
   1  -3   0  195.48    9.90
  -1   3   0  204.78    7.50
  -1   3   0  209.88   10.20
  -1   3   0  208.78    7.70
  -1   3   0  205.78    7.90
  -1   3   0  205.28    8.20
  -1   3   0  211.48    8.50
  -1   3   0  215.28    8.00
   0  -3   0    9.60    1.40
   0  -3   0   10.10    1.30
   0  -3   0   10.20    1.40
   0  -3   0   11.20    1.50
   0  -3   0   13.80    1.80
   0  -3   0   10.70    1.50
   0  -3   0   10.80    1.60
   0  -3   0   11.50    1.20
   0  -3   0    8.10    1.20
   0   3   0   13.30    1.90
   0   3   0    9.80    1.40
   0   3   0    9.00    1.40
   0   3   0   10.60    1.70
   0   3   0   14.30    1.30
  -1  -3   0  173.78    6.40
  -1  -3   0  179.28    6.10
  -1  -3   0  177.78    6.70
  -1  -3   0  173.78    6.40
  -1  -3   0  188.08    6.80
  -1  -3   0  182.08    6.80
  -1  -3   0  175.58    6.20
  -1  -3   0  175.28    6.70
   1   3   0  177.48    6.80
   1   3   0  174.38    6.80
   1   3   0  173.78    6.20
   1   3   0  172.88    6.20
   1   3   0  175.38    6.60
   1   3   0  170.98    7.90
   1   3   0  162.88    6.80
   1   3   0  182.48    6.70
  -2  -3   0  288.77   10.10
  -2  -3   0  306.77    9.80
  -2  -3   0  307.47   10.80
  -2  -3   0  298.77   10.50
  -2  -3   0  303.77   10.70
   2   3   0  293.77   10.10
   2   3   0  291.17   10.40
   2   3   0  299.17    9.80
   2   3   0  283.37   13.70
   2   3   0  288.67   10.60
   2   3   0  288.77   10.70
   2   3   0  297.47   10.60
  -3  -3   0    2.40    1.60
  -3  -3   0   11.70    4.00
  -3  -3   0    9.00    1.50
  -3  -3   0    7.40    1.70
  -3  -3   0    9.40    0.90
  -3  -3   0    7.40    0.70
  -3  -3   0    6.80    1.40
  -3  -3   0    7.20    1.80
  -3  -3   0    8.80    1.40
   3   3   0    9.80    1.80
   3   3   0    7.90    0.70
   3   3   0    9.30    4.00
   3   3   0    6.40    1.80
   3   3   0    5.80    1.60
   3   3   0    7.40    0.80
   3   3   0    9.10    1.60
   3   3   0    8.20    1.60
  -4  -3   0   26.00    3.10
  -4  -3   0   35.10    3.60
  -4  -3   0   32.20    2.70
  -4  -3   0   35.70    7.00
  -4  -3   0   35.80    2.90
  -4  -3   0   36.40    2.60
  -4  -3   0   32.50    1.90
  -4  -3   0   31.90    2.70
   4   3   0   36.30    2.70
   4   3   0   47.50    8.30
   4   3   0   32.10    3.20
   4   3   0   31.20    3.30
   4   3   0   33.40    1.90
   4   3   0   32.90    2.10
   4   3   0   31.00    2.10
   4   3   0   34.80    2.90
   4   3   0   30.00    2.40
  -5  -3   0   55.49    3.00
  -5  -3   0   62.79    3.90
  -5  -3   0   64.59    3.80
  -5  -3   0   48.00    4.30
  -5  -3   0   71.39   10.90
  -5  -3   0   64.19    4.40
  -5  -3   0   54.89    3.80
  -5  -3   0   60.69    3.70
   5   3   0   48.00    3.60
   5   3   0   66.89    3.30
   5   3   0   60.29   10.60
   5   3   0   60.69    3.00
   5   3   0   66.19    4.50
   5   3   0   52.89    4.20
   5   3   0   60.79    3.00
   5   3   0   60.09    3.60
  -6  -3   0   23.80    3.60
  -6  -3   0   29.90    3.00
  -6  -3   0   32.00    3.20
  -6  -3   0   32.70    4.30
  -6  -3   0   27.80    3.00
  -6  -3   0   30.50    3.60
  -6  -3   0   30.60    9.00
  -6  -3   0   31.40    2.50
   6   3   0   24.30    2.80
   6   3   0   31.00    2.50
   6   3   0   25.00    3.80
   6   3   0   29.00    3.00
   6   3   0   23.80    9.70
   6   3   0   29.70    2.50
   6   3   0   21.70    3.70
  -7  -3   0    7.50   10.30
  -7  -3   0    0.70    2.30
  -7  -3   0    7.20    2.00
  -7  -3   0    2.40    2.20
  -7  -3   0    9.80    2.60
  -7  -3   0    3.80    1.60
  -7  -3   0    4.60    2.50
   7   3   0    2.60    2.10
   7   3   0    5.70    2.80
   7   3   0   11.20   10.00
   7   3   0    5.50    2.70
   7   3   0    7.30    1.90
   7   3   0    4.00    2.40
  -8  -3   0   57.79    5.90
  -8  -3   0   34.70    4.40
  -8  -3   0   38.30    3.50
   8   3   0   46.00    4.00
  -9  -3   0    7.90    3.60
  -9  -3   0    7.90    3.10
   9   3   0    2.20    2.60
 -10  -3   0   19.30    4.90
 -10  -3   0   19.80    3.90
  10   3   0   46.00    7.60
  10   3   0   27.80    6.60
  10   3   0   24.80    4.20
   8  -4   0   17.80    4.50
  -8   4   0    7.40    3.60
  -8   4   0    6.70    3.60
  -8   4   0    9.30    4.10
   7  -4   0   28.60    4.80
   7  -4   0   20.30    4.00
  -7   4   0   28.30    4.70
  -7   4   0   32.50    4.80
  -7   4   0   28.90    4.00
   6  -4   0   13.60   12.10
   6  -4   0    8.30    2.60
   6  -4   0   -0.30    3.40
  -6   4   0    8.30    2.90
  -6   4   0   11.90   11.60
  -6   4   0   10.00    3.20
  -6   4   0    6.50    3.00
   5  -4   0   84.99    6.30
   5  -4   0   99.89   14.00
   5  -4   0   80.29    6.00
  -5   4   0   91.79   13.80
  -5   4   0   77.79    5.40
  -5   4   0   82.79    5.80
  -5   4   0   76.49    5.20
  -5   4   0   71.69    5.40
   4  -4   0  254.77   11.90
   4  -4   0  281.17   11.20
   4  -4   0  253.57   18.50
   4  -4   0  281.37   11.20
  -4   4   0  281.47   12.90
  -4   4   0  280.07   11.80
  -4   4   0  280.57   11.30
  -4   4   0  295.87   10.60
  -4   4   0  282.87   11.30
  -4   4   0  238.08   18.70
  -4   4   0  278.57   11.70
   3  -4   0    0.10    1.10
   3  -4   0    0.70    2.00
   3  -4   0   -0.10    0.90
   3  -4   0    0.60    0.70
   3  -4   0    0.10    1.40
   3  -4   0   -0.90    1.50
   3  -4   0    1.30    1.10
   3  -4   0   -2.60    4.30
  -3   4   0    0.70    1.30
  -3   4   0    2.50    1.50
  -3   4   0    1.20    1.50
  -3   4   0    0.40    1.50
  -3   4   0    3.80    5.00
   2  -4   0  221.68    9.60
   2  -4   0  229.28    8.50
   2  -4   0  236.28   13.10
   2  -4   0  228.38    9.10
   2  -4   0  227.28    8.80
   2  -4   0  223.48    9.10
   2  -4   0  227.48    8.10
   2  -4   0  223.28    9.70
   2  -4   0  226.08    8.30
  -2   4   0  234.68   13.30
  -2   4   0  228.28    9.40
  -2   4   0  216.08    9.70
  -2   4   0  231.18    8.50
  -2   4   0  230.38    9.20
  -2   4   0  235.78    9.10
  -2   4   0  232.38    8.90
   1  -4   0  655.93   22.40
   1  -4   0  678.13   23.50
   1  -4   0  688.43   22.90
   1  -4   0  684.43   23.30
   1  -4   0  691.53   22.50
   1  -4   0  653.33   25.40
   1  -4   0  683.83   22.90
  -1   4   0  688.63   22.40
  -1   4   0  681.93   22.90
  -1   4   0  659.53   25.30
  -1   4   0  676.13   23.20
  -1   4   0  679.43   22.50
  -1   4   0  675.93   22.80
   0  -4   0  521.15   19.50
   0  -4   0  567.74   18.70
   0  -4   0  536.25   18.70
   0  -4   0  566.64   18.80
   0  -4   0  565.64   18.90
   0  -4   0  567.34   19.00
   0  -4   0  557.84   19.20
   0  -4   0  566.74   18.70
   0   4   0  555.94   19.70
   0   4   0  570.54   19.30
  -1  -4   0  167.08    6.80
  -1  -4   0  161.38    6.00
  -1  -4   0  157.98    6.70
  -1  -4   0  155.78    6.00
  -1  -4   0  159.98    6.00
  -1  -4   0  160.08    6.40
  -1  -4   0  160.58    6.40
  -1  -4   0  161.68    6.60
   1   4   0  167.48    6.40
   1   4   0  169.48    6.80
   1   4   0  171.58    6.90
   1   4   0  163.48    7.60
   1   4   0  174.18    6.70
   1   4   0  157.38    6.30
   1   4   0  167.58    6.10
  -2  -4   0   12.70    2.10
  -2  -4   0    8.30    1.20
  -2  -4   0   11.10    1.00
  -2  -4   0    6.60    1.50
  -2  -4   0   10.50    1.50
  -2  -4   0    6.70    1.80
  -2  -4   0   11.00    1.80
  -2  -4   0    8.90    0.90
  -2  -4   0    6.10    1.10
   2   4   0    7.20    1.30
   2   4   0    9.70    1.20
   2   4   0    6.20    1.70
   2   4   0    7.70    1.80
   2   4   0   10.80    3.10
   2   4   0    8.70    1.80
   2   4   0    5.90    2.80
   2   4   0    7.60    1.60
  -3  -4   0    2.50    1.10
  -3  -4   0    1.40    0.40
  -3  -4   0    2.10    1.70
  -3  -4   0   -1.00    1.00
  -3  -4   0    4.30    1.60
  -3  -4   0    1.50    0.40
  -3  -4   0    1.20    1.80
  -3  -4   0    1.00    1.10
   3   4   0    4.10    3.50
   3   4   0    1.00    1.30
   3   4   0    0.90    1.50
   3   4   0    1.20    0.70
   3   4   0    2.30    1.60
   3   4   0    0.10    1.10
   3   4   0    1.10    1.10
  -4  -4   0  480.65   25.10
  -4  -4   0  531.65   17.00
  -4  -4   0  496.25   18.40
  -4  -4   0  490.15   20.10
  -4  -4   0  508.75   18.30
  -4  -4   0  517.65   17.90
  -4  -4   0  532.05   18.30
   4   4   0  600.64   18.90
   4   4   0  530.85   18.70
   4   4   0  528.15   17.00
   4   4   0  498.75   25.40
   4   4   0  510.85   17.90
   4   4   0  545.55   16.80
  -5  -4   0   49.40    4.70
  -5  -4   0   53.89    3.70
  -5  -4   0   55.29    3.60
  -5  -4   0   62.89    4.70
  -5  -4   0   54.49    4.70
  -5  -4   0   56.49    2.60
  -5  -4   0   58.09    3.80
  -5  -4   0   56.09    9.80
   5   4   0   56.59    2.60
   5   4   0   65.99    4.80
   5   4   0   53.19    3.80
   5   4   0   59.09   10.10
   5   4   0   55.59    3.70
   5   4   0   49.40    3.80
   5   4   0   60.79    4.30
   5   4   0   53.19    2.60
  -6  -4   0   49.60    4.20
  -6  -4   0   47.40    3.80
  -6  -4   0   41.90    3.70
  -6  -4   0   55.69    4.80
  -6  -4   0   60.89   11.90
  -6  -4   0   51.09    3.70
  -6  -4   0   43.50    2.60
  -6  -4   0   46.10    3.60
   6   4   0   49.40    3.80
   6   4   0   50.89    4.80
   6   4   0   43.10    3.00
   6   4   0   43.00    4.30
   6   4   0   52.39    4.80
   6   4   0   50.29    3.90
   6   4   0   61.29   11.70
   6   4   0   51.19    2.80
  -7  -4   0   76.99    5.00
  -7  -4   0   90.89    5.90
  -7  -4   0   72.29    4.80
  -7  -4   0   83.69    5.30
  -7  -4   0   80.19    4.10
   7   4   0   91.89   15.70
   7   4   0   78.99    6.60
   7   4   0   77.49    6.40
  -8  -4   0   47.30    4.90
  -8  -4   0   38.80    5.10
  -8  -4   0   42.40    4.20
   8   4   0   33.20    4.20
  -9  -4   0   -3.40    2.20
  -9  -4   0   -2.50    3.10
   9   4   0    0.70    2.40
 -10  -4   0    1.90    3.90
 -10  -4   0    0.50    2.80
  10   4   0    4.20    3.90
  10   4   0    8.20    4.30
  10   4   0   -1.80    2.40
   7  -5   0    0.40    3.70
   7  -5   0   -0.90    3.00
  -7   5   0    0.50    3.00
  -7   5   0    0.60    2.90
  -7   5   0    0.90    2.90
   6  -5   0   10.50    3.00
   6  -5   0   10.90    4.30
   6  -5   0   10.70    3.90
  -6   5   0   15.30    3.60
  -6   5   0   15.60    3.50
  -6   5   0   10.30    3.60
   5  -5   0   81.49    6.40
   5  -5   0   77.09    5.90
   5  -5   0   86.49    7.00
   5  -5   0  113.79   15.40
  -5   5   0   83.79   14.30
  -5   5   0   86.69    6.40
  -5   5   0   88.59    6.30
  -5   5   0  102.39    6.30
   4  -5   0  259.67   18.80
   4  -5   0  257.77   10.70
   4  -5   0  230.88   11.40
   4  -5   0  237.28   11.80
   4  -5   0  249.68   10.60
  -4   5   0  261.87   11.60
  -4   5   0  264.67   19.20
  -4   5   0  240.68   10.50
  -4   5   0  240.68   10.60
  -4   5   0  255.87   11.20
   3  -5   0   23.20    2.10
   3  -5   0   17.50    3.10
   3  -5   0   29.90    7.20
   3  -5   0   23.90    2.20
   3  -5   0   24.30    3.30
   3  -5   0   25.10    3.70
   3  -5   0   20.50    2.90
  -3   5   0   23.50    3.30
  -3   5   0   20.20    3.30
  -3   5   0   18.60    3.50
  -3   5   0   18.70    2.30
  -3   5   0   26.00    6.90
  -3   5   0   21.10    3.00
  -3   5   0   19.10    2.70
   2  -5   0   -1.20    3.70
   2  -5   0    5.30    1.90
   2  -5   0    3.50    1.40
   2  -5   0    3.50    1.40
   2  -5   0    4.70    2.10
   2  -5   0    3.10    1.30
   2  -5   0    5.00    2.20
  -2   5   0    2.60    1.80
  -2   5   0    3.80    2.00
  -2   5   0    1.10    1.90
  -2   5   0    6.50    4.30
  -2   5   0    3.80    1.40
  -2   5   0    2.50    1.50
   1  -5   0   35.10    3.00
   1  -5   0   33.90    2.90
   1  -5   0   38.20    3.40
   1  -5   0   39.90    2.70
   1  -5   0   47.30    5.30
   1  -5   0   35.50    2.70
   1  -5   0   35.40    2.80
   1  -5   0   40.20    2.60
  -1   5   0   41.10    3.30
  -1   5   0   35.00    3.10
  -1   5   0   39.20    3.00
  -1   5   0   41.80    5.20
  -1   5   0   37.70    3.20
  -1   5   0   40.90    3.50
   0  -5   0  399.56   14.40
   0  -5   0  377.76   15.00
   0  -5   0  404.16   14.10
   0  -5   0  404.26   14.40
   0  -5   0  398.96   14.80
   0  -5   0  405.06   16.60
   0  -5   0  397.16   13.80
   0  -5   0  415.46   14.10
   0  -5   0  397.56   14.20
   0  -5   0  403.06   14.20
   0   5   0  407.06   14.20
   0   5   0  411.86   13.90
   0   5   0  395.66   16.20
   0   5   0  407.46   14.60
   0   5   0  399.96   14.80
  -1  -5   0   81.39    3.70
  -1  -5   0   77.29    3.70
  -1  -5   0   75.59    4.40
  -1  -5   0   80.79    4.30
  -1  -5   0   80.99    3.70
  -1  -5   0   78.19    4.20
  -1  -5   0   80.29    4.40
  -1  -5   0   83.19    4.20
  -1  -5   0   75.29    4.30
  -1  -5   0   74.59    3.80
   1   5   0   74.69    4.40
   1   5   0   77.89    3.70
   1   5   0   70.19    4.40
   1   5   0   77.09    5.10
   1   5   0   81.29    4.10
  -2  -5   0  430.86   15.10
  -2  -5   0  420.76   14.30
  -2  -5   0  446.46   15.60
  -2  -5   0  428.86   14.60
  -2  -5   0  429.46   15.50
  -2  -5   0  425.46   15.30
  -2  -5   0  435.86   15.50
   2   5   0  432.66   18.40
   2   5   0  422.26   15.50
   2   5   0  444.36   15.50
   2   5   0  440.96   15.50
   2   5   0  421.26   18.90
   2   5   0  428.56   15.20
   2   5   0  433.06   14.80
  -3  -5   0  140.69    5.30
  -3  -5   0  145.69    6.10
  -3  -5   0  137.89    6.20
  -3  -5   0  127.29    6.30
  -3  -5   0  138.59    5.80
  -3  -5   0  144.89    4.80
  -3  -5   0  141.69    4.80
  -3  -5   0  142.39    7.20
  -3  -5   0  133.49    7.40
   3   5   0  132.09    6.40
   3   5   0  133.39   10.10
   3   5   0  133.99    5.60
   3   5   0  142.19    6.40
   3   5   0  141.39   10.20
   3   5   0  142.49    5.30
   3   5   0  128.99    6.40
  -4  -5   0    5.90    2.30
  -4  -5   0    5.80    1.90
  -4  -5   0    4.80    2.10
  -4  -5   0    2.90    1.40
  -4  -5   0    5.90    1.60
  -4  -5   0    1.30    1.90
   4   5   0    4.70    0.90
   4   5   0    3.90    2.00
   4   5   0    7.90    5.10
   4   5   0    3.40    1.40
   4   5   0    5.20    1.90
   4   5   0    2.70    1.40
   4   5   0    2.20    1.80
  -5  -5   0   66.29    2.50
  -5  -5   0   62.69    4.30
  -5  -5   0   55.99    5.10
  -5  -5   0   73.79    4.20
  -5  -5   0   69.19    4.80
  -5  -5   0   73.59    5.20
  -5  -5   0   65.99    4.30
   5   5   0   66.09    2.80
   5   5   0   68.89    2.50
   5   5   0   67.69    4.00
   5   5   0   84.79   11.90
   5   5   0   69.19    4.00
   5   5   0   63.09    4.60
   5   5   0   63.59    4.30
  -6  -5   0   22.40    3.20
  -6  -5   0   19.30    8.30
  -6  -5   0   18.60    1.60
  -6  -5   0   14.70    2.80
  -6  -5   0   24.70    3.50
  -6  -5   0   18.10    3.10
  -6  -5   0   15.30    2.50
   6   5   0   20.90    3.40
   6   5   0   18.00    2.60
   6   5   0   21.10    1.80
   6   5   0   20.20    2.70
   6   5   0   12.50    8.10
   6   5   0   20.20    3.30
   6   5   0   17.00    3.30
  -7  -5   0   -2.60    1.80
  -7  -5   0    2.60    2.10
  -7  -5   0    2.00    2.30
  -7  -5   0    0.70    2.70
   7   5   0    0.40    1.60
   7   5   0    1.70    2.40
   7   5   0    7.80    3.40
  -8  -5   0   29.90    3.90
   8   5   0   28.30    5.10
   8   5   0   29.10    4.50
  -9  -5   0    4.90    2.20
  -9  -5   0    7.20    4.10
   9   5   0   12.30    4.80
   9   5   0    6.80    2.90
   9   5   0   13.40    5.00
 -10  -5   0    1.90    2.30
 -10  -5   0   -3.10    3.90
  10   5   0    9.50    5.10
  10   5   0    1.20    2.80
  10   5   0   10.10    5.20
   7  -6   0    9.80    4.70
  -7   6   0    0.80    3.00
   6  -6   0   11.10    3.40
   6  -6   0    9.90    4.10
  -6   6   0    4.70    3.00
  -6   6   0    3.50    2.60
  -6   6   0    6.10    3.40
   5  -6   0   -0.80    2.80
   5  -6   0   -1.00    2.40
   5  -6   0    2.10    2.70
  -5   6   0    5.80    3.20
  -5   6   0   -0.40    2.30
  -5   6   0  -12.90   10.60
   4  -6   0    8.70    3.30
   4  -6   0   21.50    8.90
   4  -6   0    7.10    3.40
   4  -6   0    2.70    2.60
  -4   6   0   11.60    3.10
  -4   6   0   11.10    3.40
  -4   6   0   11.80    2.70
  -4   6   0    9.20    2.60
   3  -6   0   34.60    3.80
   3  -6   0   33.70    4.60
   3  -6   0   33.10    3.50
   3  -6   0   43.80    8.60
   3  -6   0   31.80    4.40
  -3   6   0   24.20    7.10
  -3   6   0   32.50    4.20
  -3   6   0   29.40    3.20
  -3   6   0   30.80    3.40
  -3   6   0   31.60    4.00
  -3   6   0   35.90    3.80
   2  -6   0  125.99    5.60
   2  -6   0  120.59    5.50
   2  -6   0  116.79    7.10
   2  -6   0  114.49    7.10
   2  -6   0  125.49    6.90
   2  -6   0  116.89    5.70
   2  -6   0  104.19    6.10
   2  -6   0  128.39   10.60
   2  -6   0  113.29    5.20
  -2   6   0  110.29    6.40
  -2   6   0  112.89    6.40
  -2   6   0  118.29   10.40
  -2   6   0  109.29    6.10
  -2   6   0  124.39    5.90
   1  -6   0   97.89    4.70
   1  -6   0  104.39    7.50
   1  -6   0   99.29    6.60
   1  -6   0  104.79    5.20
   1  -6   0   95.99    5.40
   1  -6   0   91.79    5.80
   1  -6   0   92.19    4.90
   1  -6   0  102.59    4.80
   1  -6   0   96.89    4.70
  -1   6   0   99.09    5.00
  -1   6   0   97.09    5.70
  -1   6   0   89.89    5.30
  -1   6   0  114.39    8.00
   0  -6   0   67.59    3.80
   0  -6   0   65.19    4.80
   0  -6   0   61.69    4.40
   0  -6   0   67.79    3.90
   0  -6   0   57.09    4.20
   0  -6   0   58.89    4.60
   0  -6   0   71.69    4.20
   0  -6   0   66.59    3.60
   0  -6   0   61.69    3.80
   0  -6   0   70.09    3.90
   0  -6   0   68.59    3.90
   0   6   0   61.19    3.50
   0   6   0   70.49    4.10
   0   6   0   63.79    4.30
   0   6   0   65.79    4.80
  -1  -6   0   17.50    2.60
  -1  -6   0   13.50    1.90
  -1  -6   0   14.00    2.40
  -1  -6   0   14.10    1.70
  -1  -6   0   13.70    1.90
  -1  -6   0   18.30    2.40
  -1  -6   0   10.80    2.10
  -1  -6   0   14.40    2.60
  -1  -6   0   16.60    2.30
  -1  -6   0   15.90    1.70
   1   6   0   19.30    2.50
   1   6   0   13.40    2.10
   1   6   0   16.20    2.40
   1   6   0   16.90    2.80
   1   6   0   12.30    2.00
  -2  -6   0  106.89    6.00
  -2  -6   0   99.09    4.40
  -2  -6   0  100.39    5.40
  -2  -6   0   97.59    4.50
  -2  -6   0  102.19    5.00
  -2  -6   0  102.89    5.30
  -2  -6   0  110.09    5.70
  -2  -6   0   95.09    4.40
   2   6   0  101.09    5.50
   2   6   0  101.59    4.50
   2   6   0  107.39    4.90
   2   6   0  100.89    5.40
   2   6   0  107.99    5.70
   2   6   0  103.39    7.70
   2   6   0   94.29    5.10
   2   6   0  107.19    7.50
  -3  -6   0  266.37    9.90
  -3  -6   0  261.07    9.40
  -3  -6   0  280.97   10.90
  -3  -6   0  283.07   11.20
  -3  -6   0  279.77   10.60
  -3  -6   0  249.18    9.20
  -3  -6   0  272.47   10.90
  -3  -6   0  275.97   11.10
   3   6   0  264.77   10.50
   3   6   0  283.77   11.10
   3   6   0  278.67   10.00
   3   6   0  256.07   14.60
   3   6   0  278.57   11.00
   3   6   0  270.97   10.90
   3   6   0  272.37   15.60
   3   6   0  269.07    9.80
  -4  -6   0   17.90    2.70
  -4  -6   0   16.20    0.90
  -4  -6   0   13.20    2.80
  -4  -6   0   16.50    1.60
  -4  -6   0   16.90    0.90
  -4  -6   0   17.50    2.70
  -4  -6   0   17.10    2.90
  -4  -6   0   14.30    2.70
  -4  -6   0   19.10    2.30
   4   6   0   22.70    6.60
   4   6   0   14.00    2.30
   4   6   0   15.50    2.50
   4   6   0   18.00    2.20
   4   6   0   22.20    3.00
   4   6   0   26.30    8.60
   4   6   0   18.90    1.70
   4   6   0   17.00    2.60
  -5  -6   0   57.79    4.60
  -5  -6   0   60.79    3.90
  -5  -6   0   57.49    4.40
  -5  -6   0   50.79    5.20
  -5  -6   0   64.79    4.50
  -5  -6   0   59.79    4.00
   5   6   0   66.99    2.90
   5   6   0   66.09    4.40
   5   6   0   63.09    4.70
   5   6   0   67.59    4.40
   5   6   0   58.89   10.50
   5   6   0   67.39    4.00
   5   6   0   67.89   11.10
   5   6   0   52.49    4.70
  -6  -6   0  120.79    6.80
  -6  -6   0  111.69    6.40
  -6  -6   0   95.39    8.50
  -6  -6   0  124.29    6.80
  -6  -6   0  106.39    7.10
  -6  -6   0  114.49    5.90
   6   6   0  122.59    6.90
   6   6   0  110.29    5.90
   6   6   0  114.19    6.50
  -7  -6   0   33.50    4.80
  -7  -6   0   31.70    3.80
  -7  -6   0   34.50    6.30
   7   6   0   38.50    4.40
   7   6   0   36.70    3.90
   7   6   0   39.30    4.90
  -8  -6   0   -6.10    2.80
  -8  -6   0    1.10    2.60
   8   6   0   -2.40    3.10
   8   6   0    2.30    3.30
   8   6   0   -0.70    1.60
  -9  -6   0   11.90    4.40
  -9  -6   0   12.30    3.70
  -9  -6   0   11.50    3.30
   9   6   0    8.00    4.40
   9   6   0    3.20    4.30
   9   6   0   12.20    3.30
 -10  -6   0   -0.80    2.70
 -10  -6   0   -1.10    4.00
  10   6   0   -0.10    2.60
  10   6   0   10.70    4.20
  10   6   0   13.50    5.30
   6  -7   0    2.90    3.40
   6  -7   0   -0.40    3.80
  -6   7   0    0.20    2.80
  -6   7   0   -0.10    3.60
  -6   7   0   -2.20    3.10
   5  -7   0    8.50    3.50
   5  -7   0   -0.30    3.30
  -5   7   0    3.90    3.30
  -5   7   0   -1.30    2.40
  -5   7   0   -0.80    2.10
   4  -7   0   21.70    4.70
   4  -7   0   16.80    3.70
   4  -7   0   11.60    9.50
   4  -7   0   12.20    3.10
  -4   7   0   12.40    3.10
  -4   7   0   15.50    3.40
  -4   7   0   17.10    4.10
  -4   7   0  -10.80    8.50
   3  -7   0    1.70   11.00
   3  -7   0   -0.60    2.20
   3  -7   0    2.20    2.40
   3  -7   0    0.90    2.90
  -3   7   0    1.40    2.50
  -3   7   0    1.60    2.40
  -3   7   0    3.00    7.90
   2  -7   0    2.30    5.10
   2  -7   0    2.40    2.80
   2  -7   0    2.40    1.90
   2  -7   0   -0.90    2.60
   2  -7   0    0.30    2.70
   2  -7   0    1.60    2.30
  -2   7   0    5.20    2.20
  -2   7   0    3.80    2.00
  -2   7   0    5.60    4.80
  -2   7   0    1.80    2.40
   1  -7   0   12.10    3.80
   1  -7   0    5.20    2.10
   1  -7   0   11.40    3.90
   1  -7   0    8.50    2.10
   1  -7   0    9.10    2.60
   1  -7   0    4.50    1.70
   1  -7   0    6.10    2.40
   1  -7   0    5.20    1.60
   1  -7   0    6.50    1.90
   1  -7   0   10.40    2.00
  -1   7   0    4.90    2.20
  -1   7   0    2.10    1.80
  -1   7   0    9.60    2.30
  -1   7   0    9.30    3.90
   0  -7   0   32.60    3.10
   0  -7   0   30.90    3.00
   0  -7   0   33.10    3.70
   0  -7   0   28.70    3.90
   0  -7   0   31.70    3.40
   0  -7   0   33.80    3.10
   0  -7   0   38.00    3.90
   0  -7   0   31.00    2.90
   0  -7   0   36.60    3.50
   0  -7   0   28.20    3.50
   0  -7   0   32.20    2.60
   0   7   0   40.10    3.90
   0   7   0   38.80    3.40
   0   7   0   26.40    3.60
   0   7   0   35.90    3.60
   0   7   0   31.30    2.80
  -1  -7   0  117.79    6.10
  -1  -7   0  102.39    5.60
  -1  -7   0  102.19    6.70
  -1  -7   0   95.99    4.80
  -1  -7   0  108.19    4.80
  -1  -7   0  107.49    5.60
  -1  -7   0  103.69    5.60
   1   7   0  110.19    6.40
   1   7   0  107.79    5.90
   1   7   0   99.29    7.40
   1   7   0   98.39    5.30
   1   7   0  101.39    5.90
   1   7   0  113.89    5.80
  -2  -7   0   56.59    4.10
  -2  -7   0   50.99    3.30
  -2  -7   0   54.39    3.30
  -2  -7   0   66.89    4.50
  -2  -7   0   50.29    3.90
  -2  -7   0   58.49    4.20
  -2  -7   0   55.69    4.40
  -2  -7   0   55.19    3.20
   2   7   0   62.59    3.50
   2   7   0   58.49    4.40
   2   7   0   69.99    6.20
   2   7   0   57.49    6.00
   2   7   0   61.49    3.70
   2   7   0   58.49    4.50
  -3  -7   0    0.70    1.20
  -3  -7   0    1.80    1.00
  -3  -7   0    1.50    1.30
  -3  -7   0    0.20    1.50
  -3  -7   0    1.80    2.00
  -3  -7   0    2.70    1.90
  -3  -7   0   -2.80    1.90
  -3  -7   0   -0.90    0.90
   3   7   0   -0.70    1.70
   3   7   0    2.20    2.00
   3   7   0    0.40    1.40
   3   7   0    5.80    4.00
   3   7   0    0.80    1.20
   3   7   0   -1.80    1.60
   3   7   0   -2.00    4.10
   3   7   0    2.40    2.00
  -4  -7   0    9.00    2.00
  -4  -7   0    4.40    2.00
  -4  -7   0    3.90    2.50
  -4  -7   0    4.70    2.00
  -4  -7   0    5.80    1.00
  -4  -7   0    5.00    0.80
  -4  -7   0    3.50    2.10
   4   7   0    6.50    2.30
   4   7   0    8.80    1.90
   4   7   0   10.30    2.40
   4   7   0    7.60    2.40
   4   7   0    5.80    5.30
   4   7   0    4.30    5.90
   4   7   0    5.90    1.40
   4   7   0    3.10    2.10
  -5  -7   0    2.20    1.80
  -5  -7   0    3.20    2.60
  -5  -7   0    3.70    1.80
  -5  -7   0    0.50    1.50
  -5  -7   0    2.90    2.70
  -5  -7   0    1.60    1.90
   5   7   0    1.60    1.60
   5   7   0    4.80    2.50
   5   7   0    9.00    6.60
   5   7   0    3.60    1.70
   5   7   0    9.30    6.70
   5   7   0   -0.80    1.90
   5   7   0    0.80    2.30
  -6  -7   0   39.60    4.90
  -6  -7   0   40.50    4.70
  -6  -7   0   44.60    3.70
   6   7   0   39.20    3.60
   6   7   0   49.70   10.30
   6   7   0   46.40    4.60
   6   7   0   45.20    4.20
  -7  -7   0  139.99    8.10
  -7  -7   0  100.19    9.30
  -7  -7   0  119.89    6.80
   7   7   0  144.89    8.30
   7   7   0  118.79   15.80
   7   7   0  135.89    8.20
  -8  -7   0   -1.00    3.30
  -8  -7   0    2.80    3.20
   8   7   0  -10.70    3.00
   8   7   0    3.80   12.80
   8   7   0   -0.90    2.40
  -9  -7   0   12.80    4.70
  -9  -7   0   13.20    3.30
  -9  -7   0    8.60    3.40
   9   7   0    4.40    3.50
   9   7   0    4.20    3.60
   9   7   0    8.80   15.70
   9   7   0    8.50    2.60
 -10  -7   0    3.30    4.50
 -10  -7   0   -2.70    2.50
  10   7   0   -6.70    3.60
  10   7   0    1.00    2.90
  10   7   0  -10.10    3.70
   5  -8   0   25.60    5.60
  -5   8   0   16.40    4.10
  -5   8   0   17.10    4.60
  -5   8   0   19.40    4.70
   4  -8   0    4.90    3.30
   4  -8   0    1.40    2.50
   4  -8   0    1.40    3.40
  -4   8   0    7.90    3.60
  -4   8   0    7.40    2.80
  -4   8   0    0.50    2.90
   3  -8   0    4.80    2.80
   3  -8   0   11.00    8.20
   3  -8   0    8.40    3.50
   3  -8   0    6.10    4.30
  -3   8   0   10.60    3.50
  -3   8   0    8.00    7.70
  -3   8   0    5.00    2.70
  -3   8   0    2.20    2.40
   2  -8   0   18.70    3.70
   2  -8   0   24.30    7.80
   2  -8   0   18.50    3.50
   2  -8   0   25.70    4.60
  -2   8   0   23.00    3.10
  -2   8   0   18.40    3.80
  -2   8   0   12.50    5.30
  -2   8   0   18.70    6.40
   1  -8   0   18.30    3.00
   1  -8   0   18.50    3.40
   1  -8   0   18.90    4.00
   1  -8   0   16.70    3.70
  -1   8   0   20.60    3.40
  -1   8   0   22.40    4.60
  -1   8   0   21.70    3.00
  -1   8   0   21.80    3.40
   0  -8   0   65.29    4.60
   0  -8   0   78.89    4.80
   0  -8   0   72.19    5.10
   0  -8   0   70.79    8.30
   0  -8   0   73.49    4.10
   0  -8   0   66.79    5.80
   0   8   0   71.19    4.90
   0   8   0   79.79    5.70
   0   8   0   68.09    5.20
  -1  -8   0   13.90    2.70
  -1  -8   0   19.40    2.70
  -1  -8   0   16.20    2.50
  -1  -8   0   14.30    2.50
  -1  -8   0   15.30    2.20
  -1  -8   0   12.40    2.80
  -1  -8   0   16.50    2.70
  -1  -8   0   16.30    2.40
  -1  -8   0   15.10    2.90
  -1  -8   0   15.30    2.80
   1   8   0   14.20    3.10
   1   8   0   10.90    2.50
   1   8   0   15.90    2.70
  -2  -8   0   16.20    2.10
  -2  -8   0   17.00    2.90
  -2  -8   0   14.80    2.50
  -2  -8   0   17.90    3.00
  -2  -8   0   15.50    2.70
  -2  -8   0   18.10    3.20
  -2  -8   0   12.60    2.70
  -2  -8   0   17.00    2.50
  -2  -8   0   18.50    3.20
  -2  -8   0   17.40    2.60
   2   8   0   18.90    2.40
   2   8   0   18.50    3.20
   2   8   0   20.30    4.00
   2   8   0   13.70    3.00
   2   8   0   11.40    3.70
  -3  -8   0  112.19    6.70
  -3  -8   0  120.59    6.70
  -3  -8   0  117.59    5.10
  -3  -8   0  115.29    5.50
  -3  -8   0  131.39    7.20
  -3  -8   0  112.59    6.60
  -3  -8   0  116.09    7.10
   3   8   0  113.89   10.40
   3   8   0  126.69   10.30
   3   8   0  120.09    6.90
   3   8   0  119.19    5.80
   3   8   0  115.89    6.20
   3   8   0  107.69    6.60
  -4  -8   0  328.47   13.10
  -4  -8   0  316.37   11.90
  -4  -8   0  306.97   13.30
  -4  -8   0  311.47   13.50
   4   8   0  295.57   12.90
   4   8   0  320.17   11.60
   4   8   0  316.67   11.90
   4   8   0  311.67   13.20
   4   8   0  295.87   13.10
   4   8   0  322.77   18.90
   4   8   0  310.77   18.50
   4   8   0  334.87   12.80
  -5  -8   0   57.89    5.10
  -5  -8   0   63.69    4.10
  -5  -8   0   64.29    5.00
   5   8   0   76.19   11.40
   5   8   0   69.29    4.90
   5   8   0   63.69    5.20
   5   8   0   64.09    4.10
  -6  -8   0  132.49    7.70
  -6  -8   0  142.69    6.80
  -6  -8   0  147.89    9.10
   6   8   0  121.29    7.00
   6   8   0  130.69    7.90
   6   8   0  133.99   15.80
   6   8   0  136.99    7.90
   6   8   0  139.19    6.90
  -7  -8   0   71.09    5.10
  -7  -8   0   66.39    6.90
  -7  -8   0   84.99    7.10
   7   8   0   73.69    5.60
   7   8   0   78.19    6.30
  -8  -8   0    0.40    2.20
  -8  -8   0   -1.80    3.30
  -8  -8   0   -0.20    3.00
   8   8   0    1.10    2.00
   8   8   0   -0.80    2.70
   8   8   0   -7.20   11.80
  -9  -8   0    3.90    4.20
  -9  -8   0   -2.00    2.30
  -9  -8   0    0.40    3.10
   9   8   0   -1.80    2.40
   9   8   0   -0.70    2.20
   9   8   0    1.20    2.90
 -10  -8   0    9.10    3.30
 -10  -8   0    9.40    5.60
  10   8   0   13.40    3.60
  10   8   0    4.00    3.10
  10   8   0    4.80    3.70
   4  -9   0    0.90    3.60
  -4   9   0   -0.40    3.20
  -4   9   0    3.40    3.00
   3  -9   0    6.00    3.10
   3  -9   0    2.20    3.40
   3  -9   0   10.10    3.80
  -3   9   0    7.00    3.50
  -3   9   0    2.80    2.60
   2  -9   0   46.60    6.10
   2  -9   0   58.19    5.40
   2  -9   0   52.49    6.50
   2  -9   0   45.60    7.20
  -2   9   0   64.89    7.10
  -2   9   0   52.79    5.70
  -2   9   0   59.29    6.00
   1  -9   0   -1.30    2.80
   1  -9   0    0.20    2.40
   1  -9   0   -1.80    3.40
   1  -9   0   -0.70    2.30
  -1   9   0    4.00    2.90
  -1   9   0    2.90    2.40
  -1   9   0    1.70    2.00
   0  -9   0  212.18   10.60
   0  -9   0  225.88   10.90
   0  -9   0  225.58    9.50
   0  -9   0  240.48   11.90
   0   9   0  232.78   11.20
   0   9   0  227.48   10.30
   0   9   0  219.28   10.70
  -1  -9   0   34.60    4.40
  -1  -9   0   28.80    2.90
  -1  -9   0   27.00    3.50
  -1  -9   0   30.50    4.50
  -1  -9   0   29.60    4.30
   1   9   0   30.30    3.90
   1   9   0   31.10    4.30
   1   9   0   34.60    3.90
  -2  -9   0   70.29    5.60
  -2  -9   0   64.89    5.50
  -2  -9   0   61.09    5.40
  -2  -9   0   65.59    4.00
  -2  -9   0   53.69    4.90
   2   9   0   63.29    5.50
   2   9   0   69.99    4.50
   2   9   0   70.79    4.60
   2   9   0   69.89    5.20
   2   9   0   61.09    4.40
   2   9   0   62.69    4.70
  -3  -9   0  132.99    7.40
  -3  -9   0  131.49    6.20
  -3  -9   0  120.39    6.00
  -3  -9   0  130.79    7.90
  -3  -9   0  129.89    8.10
   3   9   0  140.69   10.70
   3   9   0  130.39    9.80
   3   9   0  130.89    7.60
   3   9   0  130.59    7.70
  -4  -9   0   42.40    3.40
  -4  -9   0   39.00    4.90
  -4  -9   0   37.90    4.70
   4   9   0   33.10    4.10
   4   9   0   35.00    3.80
   4   9   0   37.60    8.10
   4   9   0   35.40    3.10
   4   9   0   35.70    4.20
  -5  -9   0    9.80    3.40
  -5  -9   0   12.90    2.50
  -5  -9   0   14.70    3.30
   5   9   0   24.60    8.70
   5   9   0    8.60    2.80
   5   9   0   11.10    2.80
   5   9   0   12.50    3.00
  -6  -9   0   18.20    4.10
  -6  -9   0   23.90    3.00
  -6  -9   0   19.70    3.70
   6   9   0   23.70    3.60
   6   9   0   18.90    3.90
   6   9   0   11.70    3.50
   6   9   0   19.30   10.20
  -7  -9   0   67.79    5.10
  -7  -9   0   66.79    7.00
  -7  -9   0   74.39    6.70
   7   9   0   67.49   14.40
   7   9   0   61.29    5.00
   7   9   0   59.09    5.40
   7   9   0   59.49    5.90
  -8  -9   0   15.50    3.20
  -8  -9   0   28.30    4.70
  -8  -9   0   19.10    5.00
   8   9   0   17.40    4.10
   8   9   0   20.70    3.90
   8   9   0   11.00    3.70
  -9  -9   0    1.50    4.20
  -9  -9   0    3.10    2.80
  -9  -9   0   -8.50    2.90
   9   9   0    0.90    2.40
   9   9   0   -2.30    2.70
   9   9   0   -1.70    2.80
 -10  -9   0    4.40    3.00
 -10  -9   0    6.50    5.00
 -10  -9   0   12.20    4.30
  10   9   0    1.80    3.00
  10   9   0    1.30    3.50
   3 -10   0   -3.90    3.10
   3 -10   0   -0.60    3.40
  -3  10   0    0.40    3.30
  -3  10   0    1.30    3.40
   2 -10   0    1.40    3.50
   2 -10   0   -0.30    2.60
   2 -10   0    8.60    3.20
  -2  10   0    6.10    3.30
  -2  10   0    5.00    3.50
   1 -10   0   31.00    5.40
   1 -10   0   26.80    4.40
   1 -10   0   36.30    5.50
  -1  10   0   41.90    5.50
  -1  10   0   29.20    4.50
   0 -10   0    2.10    2.60
   0 -10   0   -1.60    1.70
   0 -10   0    2.70    2.40
   0  10   0    4.50    2.80
   0  10   0    2.10    2.10
   0  10   0    1.20    2.20
  -1 -10   0    0.50    2.30
  -1 -10   0   -4.80    1.40
  -1 -10   0   -1.80    2.50
  -1 -10   0   -4.30    2.50
   1  10   0    1.20    2.40
   1  10   0   -1.30    2.40
   1  10   0   -1.40    2.00
  -2 -10   0   70.09    6.20
  -2 -10   0   80.19    8.00
   2  10   0   70.49    6.20
   2  10   0   83.39    5.90
  -3 -10   0  139.39    8.20
  -3 -10   0  116.69    7.50
  -3 -10   0  127.89    8.20
   3  10   0  115.49    6.50
   3  10   0  132.29    9.40
   3  10   0  111.59    7.70
   3  10   0  117.99    9.10
   3  10   0  120.09    7.80
  -4 -10   0  149.39    9.50
  -4 -10   0  131.09    8.20
   4  10   0  146.19    9.70
   4  10   0  137.69    7.50
   4  10   0  150.48    8.60
  -5 -10   0   38.50    5.20
  -5 -10   0   35.50    5.10
   5  10   0   45.80    9.90
   5  10   0   28.20    4.80
   5  10   0   24.50    3.90
   5  10   0   34.60    4.40
  -6 -10   0   13.50    3.50
  -6 -10   0    5.30    3.50
   6  10   0    7.70    3.30
   6  10   0    4.90    2.30
   6  10   0    7.70    3.30
   6  10   0   11.70   10.20
  -7 -10   0    1.30    3.40
  -7 -10   0    2.80    3.60
   7  10   0    4.20    2.60
   7  10   0    2.60    2.70
   7  10   0    2.60    3.00
  -8 -10   0    0.50    3.60
  -8 -10   0   -2.40    3.50
   8  10   0   -1.50    2.40
   8  10   0    3.20    3.10
   8  10   0    2.20    3.10
  -9 -10   0   -7.10    3.50
  -9 -10   0   -3.00    3.60
   9  10   0   -4.60    2.90
   9  10   0    0.50    3.00
   2 -11   0    7.10    3.40
   2 -11   0    6.30    3.80
  -2  11   0   12.00    4.40
   1 -11   0    4.80    3.70
   1 -11   0    8.70    4.50
   1 -11   0    6.20    2.70
  -1  11   0    5.40    3.80
  -1  11   0    8.50    3.80
   0 -11   0    1.00    2.80
   0 -11   0   -1.40    3.00
   0  11   0   -0.20    2.80
   0  11   0   -2.80    2.50
  -1 -11   0   -1.70    2.70
  -1 -11   0   -1.20    2.80
  -1 -11   0   -0.90    2.80
   1  11   0    0.10    2.60
   1  11   0    1.30    2.40
   1  11   0    1.30    3.20
  -2 -11   0    8.70    3.70
  -2 -11   0   10.60    3.20
   2  11   0    4.80    2.80
  -3 -11   0   63.79    6.60
  -3 -11   0   69.59    6.50
   3  11   0   67.49    5.50
   3  11   0   62.49    5.70
   3  11   0   53.59    6.80
  -4 -11   0    4.50    3.00
  -4 -11   0    1.90    3.40
  -4 -11   0    1.40    3.30
   4  11   0    5.80    6.10
   4  11   0    1.90    3.00
  -5 -11   0   -0.60    2.90
  -5 -11   0    5.20    3.80
   5  11   0   -1.20    2.70
   5  11   0   -1.00    2.40
   5  11   0    2.10    3.50
  -6 -11   0   12.40    4.10
  -6 -11   0   16.10    4.60
   6  11   0   16.90    3.70
   6  11   0   14.60    4.00
   6  11   0   12.40    3.70
  -7 -11   0   -3.40    3.30
  -7 -11   0   -2.20    3.20
   7  11   0   -3.00    2.50
   7  11   0    2.90    3.00
   7  11   0   -4.70    2.70
  -8 -11   0    8.80    5.90
   8  11   0    3.10    3.30
   0 -12   0    0.50    3.10
   0  12   0    3.50    3.60
  -1 -12   0    5.60    3.00
  -1 -12   0    6.90    3.20
   1  12   0    2.70    3.30
   1  12   0    3.30    3.30
  -2 -12   0   -0.30    3.20
  -2 -12   0    6.80    3.80
  -2 -12   0    1.90    3.20
   2  12   0    7.10    3.50
   2  12   0    1.10    2.90
  -3 -12   0   12.00    4.40
  -3 -12   0    8.60    3.80
   3  12   0   16.20    3.60
   3  12   0   16.50    3.70
  -4 -12   0    8.40    4.30
  -4 -12   0    5.70    3.60
  -4 -12   0    5.40    3.30
   4  12   0    8.70    3.60
   4  12   0    8.10    3.50
  -5 -12   0   -3.00    3.60
  -5 -12   0   -2.90    3.00
  -5 -12   0   -3.20    2.40
   5  12   0    3.00    3.30
   5  12   0    2.10    3.00
  -6 -12   0   -1.60    3.90
  -6 -12   0    1.10    2.70
   6  12   0    2.50    3.20
   6  12   0    3.30    3.00
   6  12   0    2.60    3.40
  -7 -12   0    4.50    4.30
   7  12   0    6.80    3.70
   7  12   0    0.60    3.20
   7  12   0    5.90    3.30
  -3 -13   0    5.70    4.00
  -3 -13   0    1.60    5.40
   3  13   0    5.90    3.60
  -4 -13   0   -3.50    2.70
  -4 -13   0    0.10    3.50
   4  13   0   -0.10    3.20
   4  13   0    2.80    3.40
  -5 -13   0    2.40    2.90
  -5 -13   0    1.60    3.30
  -5 -13   0    0.40    3.30
   5  13   0    3.30    3.60
   5  13   0    1.00    3.20
   4  13  -1    4.50    3.50
   4  13  -1   -0.80    3.50
  -4 -13   1    2.70    3.40
   3  13  -1   13.90    4.10
  -3 -13   1   10.30    3.70
   7  12  -1    0.50    3.10
   7  12  -1   -0.80    2.10
   7  12  -1   -2.40    3.00
  -7 -12   1   -4.50    3.90
  -7 -12   1   -2.70    2.60
   6  12  -1   10.20    3.70
   6  12  -1    8.60    3.70
   6  12  -1   11.10    3.60
  -6 -12   1   15.90    6.90
  -6 -12   1   13.10    4.50
   5  12  -1   -1.50    2.70
   5  12  -1    2.10    2.00
   5  12  -1   -3.40    2.60
  -5 -12   1   -0.90    3.20
  -5 -12   1   -3.10    3.40
   4  12  -1   -2.00    2.80
   4  12  -1    1.70    3.00
  -4 -12   1   -1.40    3.50
  -4 -12   1    1.80    3.20
  -4 -12   1    3.00    2.70
   3  12  -1    1.40    3.00
  -3 -12   1    2.90    3.10
  -3 -12   1    2.50    2.70
  -3 -12   1   15.10    4.50
   2  12  -1    2.40    3.10
  -2 -12   1   -3.60    2.70
  -2 -12   1    1.00    3.00
  -2 -12   1   -3.00    3.10
   1  12  -1    2.10    2.50
   1  12  -1    9.10    3.40
  -1 -12   1    3.50    3.40
  -1 -12   1    6.90    3.70
   0  12  -1   11.30    4.10
   0 -12   1   12.40    4.30
   0 -12   1    5.40    3.40
   8  11  -1   -2.10    2.90
   8  11  -1    5.60    3.40
   8  11  -1    0.00    2.90
  -8 -11   1   -1.50    5.50
  -8 -11   1    1.50    4.20
   7  11  -1    2.80    2.40
   7  11  -1    3.30    3.20
   7  11  -1    3.00    3.10
  -7 -11   1    5.20    4.00
  -7 -11   1   -1.20    3.50
   6  11  -1   -2.20    2.40
   6  11  -1   -2.60    2.50
   6  11  -1    3.10    3.00
  -6 -11   1    1.30    2.50
  -6 -11   1   -1.50    2.50
   5  11  -1   25.10    3.80
   5  11  -1   21.00    4.20
  -5 -11   1   18.40    4.50
  -5 -11   1   32.60    5.40
   4  11  -1   31.00    4.70
   4  11  -1   37.90    6.60
   4  11  -1   29.20    4.70
  -4 -11   1   34.10    5.30
  -4 -11   1   32.30    5.40
   3  11  -1   10.70    3.40
   3  11  -1    9.60    3.30
  -3 -11   1   10.60    4.00
  -3 -11   1    3.00    2.90
  -3 -11   1    9.70    3.10
   2  11  -1   80.89    6.80
   2  11  -1   89.29    6.30
  -2 -11   1   89.39    7.00
  -2 -11   1   81.49    7.10
  -2 -11   1   91.89    6.70
  -2 -11   1   75.99    8.60
   1  11  -1    6.40    3.10
   1  11  -1    1.40    3.00
  -1 -11   1    3.90    3.10
  -1 -11   1    5.40    3.00
  -1 -11   1    5.50    3.30
   0  11  -1    1.20    3.00
   0  11  -1   -0.40    2.70
   0 -11   1    2.10    2.80
   0 -11   1    8.10    3.60
  -1  11  -1    6.90    3.80
  -1  11  -1    1.30    3.10
   1 -11   1    1.30    3.10
   1 -11   1   -4.20    2.30
   1 -11   1    1.60    3.50
  -2  11  -1    1.50    3.60
   2 -11   1   -0.60    3.20
   9  10  -1    1.10    2.80
   9  10  -1   -1.30    3.00
   9  10  -1    1.80    3.50
  -9 -10   1    0.40    4.20
  -9 -10   1    0.10    5.50
  -9 -10   1    1.90    4.00
   8  10  -1   13.30    3.70
   8  10  -1    9.20    3.50
   8  10  -1   13.20    3.80
  -8 -10   1    7.70    4.10
  -8 -10   1   13.50    4.80
  -8 -10   1   10.10    3.10
   7  10  -1    9.20    3.10
   7  10  -1    5.10    3.20
   7  10  -1    5.10    3.20
  -7 -10   1    4.30    3.10
  -7 -10   1    1.70    2.30
  -7 -10   1    7.90    4.00
   6  10  -1   -0.60    2.60
   6  10  -1    0.90    2.80
   6  10  -1    1.80    2.60
  -6 -10   1    1.40    2.00
  -6 -10   1   -3.20    2.80
  -6 -10   1    0.70    2.50
   5  10  -1   -8.80    7.60
   5  10  -1    2.60    2.50
   5  10  -1   -0.10    2.50
  -5 -10   1    2.90    3.10
  -5 -10   1   -2.40    1.60
   4  10  -1   64.79    5.60
   4  10  -1   60.99    5.20
   4  10  -1   67.79    9.10
   4  10  -1   55.49    5.50
  -4 -10   1   51.19    5.50
  -4 -10   1   62.99    6.40
  -4 -10   1   61.29    4.60
   3  10  -1   46.60    4.10
   3  10  -1   40.70    4.90
   3  10  -1   40.40    4.90
  -3 -10   1   45.40    5.10
  -3 -10   1   37.90    4.90
  -3 -10   1   44.80    4.10
   2  10  -1   16.90    3.00
   2  10  -1   19.30    3.80
  -2 -10   1   18.80    4.30
  -2 -10   1   19.90    3.40
  -2 -10   1   23.20    3.90
  -2 -10   1   13.80    2.70
  -2 -10   1   20.90    3.90
   1  10  -1    8.80    2.80
   1  10  -1    9.40    3.20
  -1 -10   1   12.80    3.80
  -1 -10   1   12.30    3.40
  -1 -10   1    6.90    4.10
  -1 -10   1   11.30    3.00
  -1 -10   1   12.60    3.50
   0  10  -1   -3.80    2.30
   0  10  -1    0.70    2.60
   0  10  -1    2.10    2.20
   0 -10   1    0.30    2.50
   0 -10   1    5.20    3.10
   0 -10   1    5.00    2.70
  -1  10  -1    3.70    3.00
  -1  10  -1    4.60    3.30
   1 -10   1    5.00    2.80
   1 -10   1    9.50    3.10
   1 -10   1    5.10    2.60
  -2  10  -1   51.69    6.30
  -2  10  -1   46.70    5.90
   2 -10   1   52.89    6.70
   2 -10   1   36.10    5.50
   2 -10   1   50.19    5.70
  -3  10  -1    0.70    3.60
  -3  10  -1   -2.10    3.10
   3 -10   1    0.50    3.50
   3 -10   1   -0.90    3.10
   9   9  -1   -0.50    1.90
   9   9  -1   -0.50    3.10
   9   9  -1   -0.60    2.90
  -9  -9   1   -0.30    2.70
  -9  -9   1   10.10    7.10
  -9  -9   1   -0.40    3.70
   8   9  -1    3.90    3.00
   8   9  -1   -1.00    1.80
   8   9  -1   -0.50    2.90
  -8  -9   1    1.10    3.50
  -8  -9   1   -2.10    2.20
  -8  -9   1   -0.60    2.50
   7   9  -1   16.00    3.80
   7   9  -1   34.10   12.40
   7   9  -1   14.10    3.60
   7   9  -1   18.90    3.30
  -7  -9   1   13.90    3.80
  -7  -9   1   17.80    3.80
   6   9  -1   11.00    9.00
   6   9  -1   18.90    3.10
   6   9  -1   16.80    3.80
   6   9  -1   17.40    3.60
  -6  -9   1   16.30    2.90
  -6  -9   1   18.30    4.30
  -6  -9   1   14.70    3.90
   5   9  -1   25.90    3.40
   5   9  -1   35.30   11.80
   5   9  -1   19.20    3.70
   5   9  -1   26.20    3.30
   5   9  -1   23.20    3.80
  -5  -9   1   15.90    3.90
  -5  -9   1   28.70    3.30
  -5  -9   1   24.00    4.50
   4   9  -1   16.20    3.30
   4   9  -1   14.50    3.10
   4   9  -1   -2.90    6.50
   4   9  -1   16.70    3.30
  -4  -9   1   17.40    3.70
  -4  -9   1   12.60    2.40
  -4  -9   1   19.90    5.90
   3   9  -1   -0.10    1.50
   3   9  -1    0.50    4.10
   3   9  -1    2.00    1.70
   3   9  -1    1.20    1.60
  -3  -9   1    2.70    1.80
  -3  -9   1   -1.20    2.20
  -3  -9   1   -0.90    2.60
   2   9  -1    2.30    2.30
   2   9  -1    0.80    1.70
   2   9  -1    1.10    2.10
  -2  -9   1    0.20    2.50
  -2  -9   1    1.00    3.50
  -2  -9   1    3.30    1.80
  -2  -9   1   -1.90    2.30
  -2  -9   1    1.40    1.60
  -2  -9   1    0.60    2.40
   1   9  -1   18.60    3.10
   1   9  -1   20.60    3.60
  -1  -9   1   23.60    3.90
  -1  -9   1   13.20    3.00
  -1  -9   1   17.90    3.40
  -1  -9   1   21.00    3.60
  -1  -9   1   18.00    2.80
  -1  -9   1   20.30    3.80
   0   9  -1   62.99    5.30
   0   9  -1   55.49    5.30
   0   9  -1   66.69    5.10
   0  -9   1   56.19    5.10
   0  -9   1   59.79    5.90
   0  -9   1   52.79    4.40
   0  -9   1   55.99    7.00
   0  -9   1   59.89    4.80
  -1   9  -1   12.80    3.60
  -1   9  -1    8.80    3.20
   1  -9   1    9.70    2.90
   1  -9   1    5.40    2.50
   1  -9   1    5.60    3.30
   1  -9   1    7.00    3.50
  -2   9  -1    1.00    2.90
  -2   9  -1   -2.70    2.10
  -2   9  -1    0.80    2.80
   2  -9   1    1.30    3.00
  -3   9  -1    6.50    3.00
  -3   9  -1   -5.40    2.60
  -3   9  -1    1.60    2.90
   3  -9   1    1.50    3.20
   3  -9   1    3.30    2.80
  -4   9  -1   -3.90    3.00
  -4   9  -1    2.60    3.30
   4  -9   1    6.00    3.40
   4  -9   1   -0.10    3.40
  10   8  -1    4.10    3.90
  10   8  -1    1.80    3.30
  10   8  -1   -1.90    2.70
 -10  -8   1    3.20    4.60
 -10  -8   1    0.60    3.20
   9   8  -1    8.00    3.80
   9   8  -1    3.30    3.20
   9   8  -1    2.70    2.30
  -9  -8   1    9.60    3.90
  -9  -8   1    5.20    3.20
  -9  -8   1   -1.10    3.30
   8   8  -1   -0.30    2.70
   8   8  -1    2.70   13.20
   8   8  -1   -3.10    2.70
   8   8  -1    2.60    2.70
  -8  -8   1   -0.10    2.20
  -8  -8   1   -4.30    2.00
  -8  -8   1    2.20    3.80
   7   8  -1  196.38   21.70
   7   8  -1  182.58    9.80
   7   8  -1  177.48    9.30
  -7  -8   1  175.18    8.90
  -7  -8   1  192.08    9.90
  -7  -8   1  194.68   11.00
   6   8  -1  145.79   16.90
   6   8  -1  163.78    8.70
   6   8  -1  159.78    8.60
   6   8  -1  167.28    8.20
  -6  -8   1  145.29    8.80
  -6  -8   1  139.59    8.60
   5   8  -1    8.70    2.30
   5   8  -1    9.30    2.70
   5   8  -1   12.80    3.00
   5   8  -1    6.00    2.60
   5   8  -1   16.70    7.50
  -5  -8   1    8.90    2.70
  -5  -8   1   21.90    4.50
  -5  -8   1   16.00    3.70
  -5  -8   1    8.40    2.20
   4   8  -1   -2.00    1.80
   4   8  -1    0.40    5.70
   4   8  -1    2.50    1.70
   4   8  -1   -3.60    5.80
   4   8  -1    1.30    2.10
   4   8  -1   -2.00    1.40
  -4  -8   1    3.00    2.20
  -4  -8   1   -0.30    2.40
  -4  -8   1    1.30    2.40
  -4  -8   1    0.60    1.50
   3   8  -1    0.50    2.00
   3   8  -1   -0.10    4.40
   3   8  -1    2.30    1.40
   3   8  -1    1.70    2.10
  -3  -8   1    1.40    3.20
  -3  -8   1    3.90    1.90
  -3  -8   1    1.80    1.50
  -3  -8   1    0.70    1.40
  -3  -8   1    1.90    2.30
  -3  -8   1    4.10    2.00
  -3  -8   1    2.80    1.30
   2   8  -1   17.30    2.40
   2   8  -1   14.90    2.90
   2   8  -1   13.40    2.80
  -2  -8   1   14.90    3.00
  -2  -8   1   11.30    2.10
  -2  -8   1   16.20    2.70
  -2  -8   1   11.20    2.50
  -2  -8   1   18.60    3.20
  -2  -8   1   19.90    3.40
  -2  -8   1   13.30    2.10
  -2  -8   1   16.70    2.30
  -2  -8   1   19.50    3.10
   1   8  -1   29.30    3.40
   1   8  -1   34.50    4.00
   1   8  -1   41.00    3.50
  -1  -8   1   37.70    4.70
  -1  -8   1   34.60    3.80
  -1  -8   1   35.20    3.00
  -1  -8   1   39.30    3.90
  -1  -8   1   36.80    3.90
  -1  -8   1   37.00    4.10
  -1  -8   1   30.40    3.10
  -1  -8   1   38.70    3.50
  -1  -8   1   34.10    3.90
   0   8  -1   46.20    3.90
   0   8  -1   59.49    4.80
   0   8  -1   50.89    4.30
   0  -8   1   45.40    3.40
   0  -8   1   37.70    7.20
   0  -8   1   45.10    3.60
   0  -8   1   45.90    4.00
   0  -8   1   46.20    4.30
   0  -8   1   44.10    3.80
   0  -8   1   45.80    4.10
   0  -8   1   43.70    3.40
   0  -8   1   37.50    4.10
  -1   8  -1   68.89    5.20
  -1   8  -1   75.69    5.50
  -1   8  -1   74.19    5.10
   1  -8   1   70.49    4.50
   1  -8   1   71.39    4.70
   1  -8   1   70.59    6.00
   1  -8   1   72.09    5.10
   1  -8   1   75.09    4.40
   1  -8   1   71.19    8.30
  -2   8  -1   -0.90    1.70
  -2   8  -1    1.30    4.20
   2  -8   1   -0.40    2.10
   2  -8   1   -3.40    3.80
   2  -8   1   -0.60    2.90
   2  -8   1   -0.50    2.70
   2  -8   1    0.10    3.50
  -3   8  -1    9.60    2.90
  -3   8  -1   14.10    3.30
  -3   8  -1   17.50    4.10
   3  -8   1   15.10    3.20
   3  -8   1   11.00    3.90
   3  -8   1   16.80    3.50
   3  -8   1   25.10    7.20
  -4   8  -1    3.30    3.20
  -4   8  -1    3.30    2.90
  -4   8  -1    0.00    2.20
   4  -8   1   -0.70    2.50
   4  -8   1    0.30    3.10
  -5   8  -1   -3.00    2.10
  -5   8  -1   -0.20    2.80
  -5   8  -1    4.10    3.60
   5  -8   1   -0.80    2.20
   5  -8   1   -8.30    2.80
  10   7  -1    5.30    4.30
  10   7  -1    6.10    4.40
 -10  -7   1    8.10    5.00
 -10  -7   1    7.90    3.40
   9   7  -1   12.30    4.00
   9   7  -1   12.00    4.30
   9   7  -1    9.90    3.50
  -9  -7   1   16.60    4.20
  -9  -7   1   14.80    3.70
  -9  -7   1   19.10    4.10
   8   7  -1   41.80    4.60
   8   7  -1   47.60    5.60
   8   7  -1   32.30    4.50
  -8  -7   1   42.60    4.70
  -8  -7   1   44.50    6.20
  -8  -7   1   47.30    5.50
   7   7  -1   14.90    2.90
   7   7  -1   18.80    3.70
   7   7  -1   16.70    3.80
  -7  -7   1   16.80    3.20
  -7  -7   1   16.90    3.60
  -7  -7   1   21.30    3.90
   6   7  -1  126.99    7.10
   6   7  -1  128.79    6.80
   6   7  -1  133.19    7.50
  -6  -7   1  130.49    8.20
  -6  -7   1  135.69    7.50
  -6  -7   1  130.89    7.70
   5   7  -1   25.60    3.20
   5   7  -1   30.60    3.70
   5   7  -1   27.20    3.10
   5   7  -1   22.30    3.40
  -5  -7   1   33.50    5.40
  -5  -7   1   22.40    3.50
  -5  -7   1   14.90    3.40
  -5  -7   1   25.20    3.00
   4   7  -1   53.99    3.80
   4   7  -1   65.39    8.80
   4   7  -1   45.10    8.00
   4   7  -1   51.19    4.30
   4   7  -1   54.79    3.70
   4   7  -1   55.49    2.70
   4   7  -1   45.30    4.50
   4   7  -1   50.19    4.20
  -4  -7   1   54.79    3.90
  -4  -7   1   44.20    3.50
  -4  -7   1   54.49    4.70
  -4  -7   1   46.20    4.70
  -4  -7   1   55.79    4.50
   3   7  -1  568.44   20.00
   3   7  -1  551.84   19.50
   3   7  -1  507.45   23.20
   3   7  -1  563.94   18.60
   3   7  -1  544.05   23.70
   3   7  -1  550.74   19.90
   3   7  -1  578.14   19.10
  -3  -7   1  533.15   19.50
  -3  -7   1  540.45   18.30
  -3  -7   1  540.15   19.00
  -3  -7   1  554.94   18.30
  -3  -7   1  529.85   19.90
  -3  -7   1  535.05   20.00
  -3  -7   1  542.65   20.20
  -3  -7   1  538.95   19.80
   2   7  -1   47.60    5.30
   2   7  -1   58.09    3.70
   2   7  -1   56.19    4.20
   2   7  -1   61.29    3.70
   2   7  -1   54.59    4.30
  -2  -7   1   57.39    3.30
  -2  -7   1   47.80    4.00
  -2  -7   1   53.39    4.40
  -2  -7   1   56.49    4.40
  -2  -7   1   50.19    3.30
  -2  -7   1   60.89    3.40
  -2  -7   1   51.69    4.00
  -2  -7   1   48.10    4.50
  -2  -7   1   49.90    4.40
   1   7  -1   12.90    2.20
   1   7  -1   12.20    2.50
   1   7  -1   13.50    2.60
   1   7  -1   14.70    2.20
  -1  -7   1   12.30    2.00
  -1  -7   1   12.40    2.50
  -1  -7   1   16.30    2.60
  -1  -7   1   10.60    2.60
  -1  -7   1   14.30    2.60
  -1  -7   1   11.20    2.20
  -1  -7   1   17.00    2.90
  -1  -7   1   16.70    2.20
  -1  -7   1   18.00    2.90
  -1  -7   1   12.60    2.40
   0   7  -1   87.89    5.30
   0   7  -1   92.99    5.20
   0   7  -1   93.19    5.60
   0  -7   1   84.19    5.40
   0  -7   1   87.49    5.10
   0  -7   1   93.69    5.60
   0  -7   1   84.89    4.60
   0  -7   1   96.39    5.10
   0  -7   1  103.29    5.50
   0  -7   1   89.59    5.40
   0  -7   1   89.29    5.60
   0  -7   1   88.19    5.30
  -1   7  -1   13.40    2.80
  -1   7  -1   16.60    2.90
  -1   7  -1   13.20    2.40
   1  -7   1   12.80    2.50
   1  -7   1   12.30    2.30
   1  -7   1   12.00    2.10
   1  -7   1   17.70    3.00
   1  -7   1   10.20    2.50
   1  -7   1    9.50    2.30
   1  -7   1   11.90    2.40
   1  -7   1   13.70    2.30
  -2   7  -1   59.29    4.90
  -2   7  -1   45.00    4.10
  -2   7  -1   55.29    5.00
   2  -7   1   56.59    3.80
   2  -7   1   47.00    5.20
   2  -7   1   52.09    4.00
   2  -7   1   53.89    5.30
   2  -7   1   66.39    6.70
   2  -7   1   62.79    4.80
   2  -7   1   47.10    5.50
  -3   7  -1   40.00    5.80
  -3   7  -1   38.30    4.80
  -3   7  -1   40.40    4.20
   3  -7   1   43.80    4.40
   3  -7   1   40.10    5.20
   3  -7   1   41.30    9.60
  -4   7  -1    0.40    2.10
  -4   7  -1    3.00    2.40
   4  -7   1    0.60    3.90
   4  -7   1    1.00    2.10
   4  -7   1    1.50    2.90
   4  -7   1   -8.50    8.00
  -5   7  -1   -1.40    2.70
  -5   7  -1   -1.70    2.70
  -5   7  -1    2.30    2.80
   5  -7   1    0.80    2.40
   5  -7   1    1.80    2.80
  -6   7  -1   15.90    4.40
  -6   7  -1   21.80    4.60
  -6   7  -1   18.40    4.10
   6  -7   1   21.40    5.10
   6  -7   1   13.90    4.70
  10   6  -1   -4.00    4.70
  10   6  -1   -8.20    4.10
  10   6  -1   -0.80    2.80
 -10  -6   1    3.20    3.00
 -10  -6   1   -3.60    4.00
   9   6  -1    2.90    2.80
   9   6  -1    6.10    3.30
   9   6  -1    1.80    3.90
  -9  -6   1   11.00    3.40
  -9  -6   1   10.20    4.30
   8   6  -1   35.50    5.40
   8   6  -1   28.10    4.10
  -8  -6   1   37.60    4.50
  -8  -6   1   33.90    5.40
  -8  -6   1   27.30    4.20
   7   6  -1  290.87   13.10
   7   6  -1  310.37   13.50
   7   6  -1  294.57   12.80
  -7  -6   1  322.57   14.10
  -7  -6   1  301.47   12.60
  -7  -6   1  306.77   13.10
   6   6  -1   48.80    4.00
   6   6  -1   49.00    4.30
   6   6  -1   46.50    4.50
   6   6  -1   46.10    4.50
  -6  -6   1   42.80    3.90
  -6  -6   1   46.50    4.70
  -6  -6   1   46.20    4.00
  -6  -6   1   50.89    5.30
  -6  -6   1   49.50    5.00
   5   6  -1  154.78    7.60
   5   6  -1  143.99    7.70
   5   6  -1  147.59    7.90
   5   6  -1  153.78   15.10
   5   6  -1  146.89    7.60
   5   6  -1  142.39    7.00
  -5  -6   1  156.88    7.80
  -5  -6   1  147.99    7.20
  -5  -6   1  162.78    7.20
  -5  -6   1  176.38   15.20
  -5  -6   1  157.18    8.30
  -5  -6   1  148.79    7.60
  -5  -6   1  153.38    5.40
   4   6  -1  163.98    7.80
   4   6  -1  162.18    7.70
   4   6  -1  168.48    5.80
   4   6  -1  180.58   13.60
   4   6  -1  157.38    8.70
   4   6  -1  162.98    7.10
   4   6  -1  175.48    7.60
  -4  -6   1  177.58    8.40
  -4  -6   1  164.18    7.40
  -4  -6   1  172.38    6.00
  -4  -6   1  159.08    7.70
  -4  -6   1  161.98    7.10
  -4  -6   1  171.48    7.90
  -4  -6   1  154.28    8.30
   3   6  -1   40.50    3.40
   3   6  -1   46.30    3.50
   3   6  -1   44.60    3.50
   3   6  -1   33.90    7.00
   3   6  -1   37.60    6.30
   3   6  -1   41.80    2.50
   3   6  -1   40.00    3.00
   3   6  -1   45.50    4.20
  -3  -6   1   38.80    2.30
  -3  -6   1   41.30    2.40
  -3  -6   1   46.60    4.10
  -3  -6   1   46.60    2.60
  -3  -6   1   40.70    4.00
  -3  -6   1   46.20    3.60
  -3  -6   1   40.20    3.60
  -3  -6   1   42.30    3.10
  -3  -6   1   40.90    3.00
   2   6  -1  133.69    5.50
   2   6  -1  119.19    5.70
   2   6  -1  135.39    8.10
   2   6  -1  123.59    7.70
   2   6  -1  131.19    6.80
   2   6  -1  117.69    6.10
  -2  -6   1  126.49    5.20
  -2  -6   1  136.39    5.70
  -2  -6   1  131.59    6.30
  -2  -6   1  122.09    5.70
  -2  -6   1  115.99    6.00
  -2  -6   1  114.09    6.40
  -2  -6   1  127.09    5.20
  -2  -6   1  125.59    6.10
  -2  -6   1  126.89    6.20
   1   6  -1   75.39    4.20
   1   6  -1   72.69    4.00
   1   6  -1   73.29    4.60
  -1  -6   1   77.49    4.10
  -1  -6   1   89.79    4.90
  -1  -6   1   82.79    6.80
  -1  -6   1   73.99    4.10
  -1  -6   1   78.49    4.60
  -1  -6   1   75.89    4.40
  -1  -6   1   75.89    4.10
  -1  -6   1   70.49    4.70
  -1  -6   1   75.19    4.00
   0   6  -1  125.99    6.30
   0   6  -1  135.69    6.50
   0   6  -1  140.49    6.20
   0  -6   1  119.99    6.30
   0  -6   1  122.89    5.90
   0  -6   1  134.09    6.80
   0  -6   1  131.19    6.50
   0  -6   1  131.99    6.20
   0  -6   1  134.99    5.80
   0  -6   1  126.99    6.00
   0  -6   1  116.89    8.00
   0  -6   1  131.19    6.00
   0  -6   1  132.29    5.80
  -1   6  -1   33.70    3.50
  -1   6  -1   26.50    2.80
  -1   6  -1   31.00    3.40
   1  -6   1   33.50    3.10
   1  -6   1   29.20    3.10
   1  -6   1   29.10    2.60
   1  -6   1   30.20    3.00
   1  -6   1   29.30    3.30
   1  -6   1   31.60    2.70
   1  -6   1   29.20    3.00
   1  -6   1   33.60    3.80
   1  -6   1   29.90    2.60
  -2   6  -1   -0.10    1.40
  -2   6  -1    1.80    2.10
  -2   6  -1   -1.50    1.50
  -2   6  -1   -1.10    1.60
   2  -6   1    4.30    3.90
   2  -6   1    1.30    2.30
   2  -6   1    0.90    1.40
   2  -6   1   -0.20    1.20
   2  -6   1   -2.20    1.40
   2  -6   1    0.20    1.70
   2  -6   1   -1.60    1.30
   2  -6   1    2.20    1.70
   2  -6   1    0.70    2.10
  -3   6  -1   54.49    4.10
  -3   6  -1   53.39    4.70
  -3   6  -1   57.29    4.20
  -3   6  -1   55.89    5.00
  -3   6  -1   55.79    8.70
  -3   6  -1   55.29    4.30
   3  -6   1   48.10    5.10
   3  -6   1   51.09    5.10
   3  -6   1   56.89    8.60
   3  -6   1   47.20    4.00
   3  -6   1   48.10    4.00
  -4   6  -1   46.40    4.60
  -4   6  -1   40.40    4.30
  -4   6  -1   49.60   11.80
  -4   6  -1   39.10    4.80
   4  -6   1   42.60    5.50
   4  -6   1   37.60    4.10
   4  -6   1   35.00    5.70
  -5   6  -1    1.30    2.40
  -5   6  -1   -0.50    2.70
   5  -6   1    5.20   11.50
   5  -6   1    2.10    2.90
   5  -6   1    8.00    5.40
  -6   6  -1    1.40    3.00
  -6   6  -1    1.30    2.60
  -6   6  -1    6.20    3.40
   6  -6   1    5.80    3.70
   6  -6   1    6.30    3.40
  -7   6  -1   -5.10    2.60
  -7   6  -1    0.20    3.30
   7  -6   1    0.70    4.60
   7  -6   1    2.60    3.30
  10   5  -1   27.00    6.40
  10   5  -1   31.40    5.90
  10   5  -1   17.40    4.00
 -10  -5   1   27.50    4.80
 -10  -5   1   28.40    5.90
   9   5  -1   23.80    5.40
   9   5  -1   19.10    4.60
   9   5  -1   21.70    3.90
  -9  -5   1   18.20    3.80
  -9  -5   1   26.70    5.30
   8   5  -1   80.89    7.30
   8   5  -1   62.89    5.00
   8   5  -1   80.49    7.50
  -8  -5   1   58.09    6.50
  -8  -5   1   67.89    5.20
   7   5  -1   35.40    4.80
   7   5  -1   28.20    3.80
   7   5  -1   32.80    4.90
  -7  -5   1   30.50    3.80
  -7  -5   1   38.90    5.00
  -7  -5   1   32.90    3.90
  -7  -5   1   26.40    3.40
   6   5  -1    1.20    1.90
   6   5  -1   13.00    8.60
   6   5  -1    2.20    1.90
   6   5  -1    4.80    2.60
   6   5  -1    3.80    2.10
   6   5  -1    0.30    2.20
  -6  -5   1    9.40    8.80
  -6  -5   1    3.00    2.00
  -6  -5   1    2.20    2.00
  -6  -5   1    0.10    1.90
  -6  -5   1    2.70    1.80
  -6  -5   1    2.80    1.10
  -6  -5   1    4.00    2.70
  -6  -5   1    4.80    1.70
   5   5  -1    5.80    2.20
   5   5  -1    4.20    2.10
   5   5  -1    3.00    2.00
   5   5  -1    2.90    1.70
   5   5  -1    2.70    1.00
   5   5  -1    4.40    6.40
   5   5  -1    3.60    1.90
  -5  -5   1   -0.50    1.80
  -5  -5   1   12.40    7.00
  -5  -5   1    5.50    1.90
  -5  -5   1    2.70    2.20
  -5  -5   1    4.30    1.50
  -5  -5   1    2.10    2.40
  -5  -5   1    2.40    1.80
   4   5  -1  129.99    5.70
   4   5  -1  129.69    5.90
   4   5  -1  123.39   11.30
   4   5  -1  111.19    6.30
   4   5  -1  119.49    6.20
  -4  -5   1  118.29    5.70
  -4  -5   1  117.89    6.00
  -4  -5   1  111.69   11.40
  -4  -5   1  125.99    6.20
  -4  -5   1  122.59    4.50
  -4  -5   1  126.89    6.70
   3   5  -1   35.50    3.00
   3   5  -1   34.40    1.80
   3   5  -1   32.90    2.60
   3   5  -1   46.20    6.70
   3   5  -1   36.20    3.10
   3   5  -1   33.50    3.40
   3   5  -1   35.50    2.80
  -3  -5   1   31.70    2.20
  -3  -5   1   32.40    5.80
  -3  -5   1   34.60    3.60
  -3  -5   1   32.50    2.80
  -3  -5   1   37.50    2.80
  -3  -5   1   39.80    2.80
  -3  -5   1   35.80    2.00
  -3  -5   1   32.20    2.60
   2   5  -1   -0.10    3.10
   2   5  -1    4.40    2.60
   2   5  -1    0.70    1.40
   2   5  -1    2.70    1.00
   2   5  -1    2.30    1.50
   2   5  -1    0.70    1.50
   2   5  -1    3.10    1.30
  -2  -5   1    2.00    1.20
  -2  -5   1    3.40    1.10
  -2  -5   1    1.50    1.30
  -2  -5   1    2.00    1.80
  -2  -5   1    2.90    1.00
  -2  -5   1    3.10    1.30
  -2  -5   1    3.30    1.10
  -2  -5   1    3.60    1.70
   1   5  -1    3.20    1.30
   1   5  -1    5.80    1.70
   1   5  -1    2.00    1.40
   1   5  -1    1.30    1.40
   1   5  -1    4.90    1.30
   1   5  -1    5.50    1.50
  -1  -5   1    4.80    1.50
  -1  -5   1    2.10    1.30
  -1  -5   1    2.40    1.60
  -1  -5   1    4.20    1.50
  -1  -5   1    3.10    1.30
  -1  -5   1    5.00    1.40
  -1  -5   1    4.90    1.50
  -1  -5   1    4.40    1.30
  -1  -5   1    4.60    1.80
   0   5  -1    9.50    1.90
   0   5  -1   10.80    1.80
   0   5  -1   10.50    1.90
   0   5  -1    9.80    2.00
   0  -5   1   13.90    2.10
   0  -5   1    9.70    2.10
   0  -5   1   11.40    2.00
   0  -5   1   11.20    1.90
   0  -5   1    9.20    1.60
   0  -5   1   11.40    1.90
   0  -5   1   10.70    2.30
   0  -5   1    9.70    2.00
   0  -5   1   12.30    1.80
   0  -5   1   12.50    1.70
  -1   5  -1   24.30    2.80
  -1   5  -1   26.00    2.70
  -1   5  -1   21.70    2.70
  -1   5  -1   22.50    2.40
   1  -5   1   23.00    2.10
   1  -5   1   23.40    2.60
   1  -5   1   23.70    2.40
   1  -5   1   27.40    3.20
   1  -5   1   17.20    2.30
   1  -5   1   18.70    2.20
   1  -5   1   23.00    2.30
   1  -5   1   20.40    2.90
   1  -5   1   24.50    2.70
   1  -5   1   25.70    2.90
  -2   5  -1   -1.10    1.10
  -2   5  -1    0.60    1.80
  -2   5  -1   -1.20    1.50
  -2   5  -1    0.00    1.40
  -2   5  -1    2.20    3.50
  -2   5  -1    0.70    1.40
   2  -5   1   -0.50    1.70
   2  -5   1   -3.30    3.30
   2  -5   1   -0.90    1.20
   2  -5   1   -0.30    1.40
   2  -5   1    0.40    1.20
   2  -5   1    2.60    1.50
  -3   5  -1    0.60    1.60
  -3   5  -1    2.90    2.10
  -3   5  -1    1.60    1.80
  -3   5  -1   -0.10    2.10
  -3   5  -1   10.00    5.20
  -3   5  -1    0.10    1.60
  -3   5  -1    0.10    1.50
   3  -5   1    0.50    1.10
   3  -5   1   -0.60    2.10
   3  -5   1    1.70    1.00
   3  -5   1   -1.00    1.50
   3  -5   1    4.80    5.00
   3  -5   1   -1.60    1.50
   3  -5   1    1.20    1.40
   3  -5   1   -0.70    1.50
  -4   5  -1    9.60    6.30
  -4   5  -1    0.90    2.30
  -4   5  -1    0.20    1.70
  -4   5  -1    0.80    1.90
  -4   5  -1    2.80    1.90
   4  -5   1    2.60    2.20
   4  -5   1   -3.80    2.30
   4  -5   1    1.80    6.60
   4  -5   1    0.20    2.00
  -5   5  -1  110.19    7.30
  -5   5  -1  121.69    7.80
  -5   5  -1  115.49   17.60
  -5   5  -1  119.59    7.10
   5  -5   1  133.89    8.30
   5  -5   1  142.79   16.30
   5  -5   1  118.19    6.50
   5  -5   1  118.69    8.10
  -6   5  -1    9.00    3.50
  -6   5  -1    9.60    3.50
  -6   5  -1    8.90    3.10
   6  -5   1   16.70    3.80
   6  -5   1    8.80    3.60
  -7   5  -1   45.80    5.30
  -7   5  -1   39.60    5.50
  -7   5  -1   44.60    6.00
   7  -5   1   46.20    6.10
   7  -5   1   38.00    6.00
  10   4  -1   28.90    6.90
  10   4  -1   22.50    6.30
  10   4  -1    4.20    2.80
 -10  -4   1    3.40    4.50
 -10  -4   1    3.50    4.00
   9   4  -1   -4.10    2.30
   9   4  -1   14.00    5.00
   9   4  -1   14.60    5.20
  -9  -4   1   -2.70    3.00
  -9  -4   1    1.70    2.10
   8   4  -1   26.60    3.90
   8   4  -1   30.40    5.10
   8   4  -1   33.50    5.60
  -8  -4   1   23.80    4.60
  -8  -4   1   24.80    3.90
  -8  -4   1   17.40    3.40
   7   4  -1   10.70    3.50
   7   4  -1    4.80    2.50
   7   4  -1   12.00    3.50
  -7  -4   1   14.30    3.00
  -7  -4   1   11.50    3.30
  -7  -4   1    6.10    1.70
  -7  -4   1    9.30    2.30
   6   4  -1   37.60    2.70
   6   4  -1   41.90   11.00
   6   4  -1   37.20    3.80
   6   4  -1   41.50    4.50
   6   4  -1   37.10    3.20
   6   4  -1   35.70    3.90
   6   4  -1   41.10    4.10
  -6  -4   1   34.60    3.60
  -6  -4   1   37.10    2.50
  -6  -4   1   30.00    3.40
  -6  -4   1   43.90    4.60
  -6  -4   1   39.20    3.90
  -6  -4   1   35.30    4.10
  -6  -4   1   44.10    3.70
  -6  -4   1   46.50   11.80
   5   4  -1  117.69    5.80
   5   4  -1  104.99   12.90
   5   4  -1  120.99    4.80
   5   4  -1  117.19    5.90
   5   4  -1  119.69    4.10
   5   4  -1  115.89    4.10
   5   4  -1  122.09    6.40
   5   4  -1  121.39    6.50
   5   4  -1  107.99    6.20
  -5  -4   1  114.79    5.90
  -5  -4   1  126.89    4.80
  -5  -4   1  110.49    5.80
  -5  -4   1  103.19   13.10
  -5  -4   1  120.39    6.70
  -5  -4   1  124.79    6.50
  -5  -4   1  120.69    6.00
   4   4  -1   10.40    2.10
   4   4  -1    9.00    1.80
   4   4  -1   16.10    6.20
   4   4  -1    9.40    2.00
   4   4  -1    9.40    1.20
   4   4  -1   11.50    2.30
   4   4  -1    7.80    1.90
  -4  -4   1    8.70    5.20
  -4  -4   1    9.10    1.10
  -4  -4   1    6.60    1.70
  -4  -4   1   10.90    2.50
  -4  -4   1   11.00    2.20
   3   4  -1   -0.20    1.60
   3   4  -1    0.20    1.40
   3   4  -1   -0.40    1.00
   3   4  -1    1.40    1.20
   3   4  -1   -0.60    1.40
   3   4  -1   -1.60    1.20
   3   4  -1   -1.80    3.20
  -3  -4   1   -2.50    3.20
  -3  -4   1   -0.90    1.40
  -3  -4   1    0.40    1.20
  -3  -4   1    1.70    1.80
  -3  -4   1    0.30    0.70
  -3  -4   1   -0.60    1.20
  -3  -4   1   -3.00    1.30
   2   4  -1  233.68   12.30
   2   4  -1  254.57    9.30
   2   4  -1  265.37    9.80
   2   4  -1  264.17   10.00
   2   4  -1  251.97    9.60
   2   4  -1  264.77    8.80
   2   4  -1  258.27    9.60
   2   4  -1  256.87    9.50
  -2  -4   1  247.18   12.70
  -2  -4   1  256.57    9.50
  -2  -4   1  264.77    8.90
  -2  -4   1  253.47    9.30
  -2  -4   1  264.77    9.90
  -2  -4   1  251.77    9.50
  -2  -4   1  259.97    8.80
  -2  -4   1  259.67    9.70
  -2  -4   1  252.07    8.80
   1   4  -1  233.08    8.50
   1   4  -1  241.88    8.70
   1   4  -1  239.38    8.90
   1   4  -1  229.98    9.40
   1   4  -1  234.78    9.50
   1   4  -1  236.48    8.90
  -1  -4   1  230.98    8.80
  -1  -4   1  236.08    8.60
  -1  -4   1  242.58    9.20
  -1  -4   1  244.08    8.70
  -1  -4   1  241.68    8.40
  -1  -4   1  230.78    9.40
  -1  -4   1  236.68    9.10
  -1  -4   1  234.68    8.40
  -1  -4   1  218.68    9.00
   0   4  -1   30.60    2.40
   0   4  -1   30.10    2.50
   0   4  -1   30.30    2.40
   0   4  -1   35.20    2.60
   0  -4   1   38.40    2.70
   0  -4   1   36.00    2.60
   0  -4   1   31.30    2.20
   0  -4   1   32.20    2.60
   0  -4   1   34.50    2.50
   0  -4   1   32.60    2.30
   0  -4   1   31.70    2.30
  -1   4  -1   44.50    3.10
  -1   4  -1   44.80    3.40
  -1   4  -1   50.59    3.50
  -1   4  -1   51.39    3.50
   1  -4   1   55.59    3.80
   1  -4   1   52.49    3.00
   1  -4   1   54.29    3.20
   1  -4   1   54.69    4.20
   1  -4   1   50.09    2.90
   1  -4   1   51.49    3.50
   1  -4   1   49.50    3.10
   1  -4   1   47.50    3.20
   1  -4   1   51.29    2.80
  -2   4  -1   64.29    6.60
  -2   4  -1   63.69    3.70
  -2   4  -1   65.79    3.90
  -2   4  -1   66.99    4.10
  -2   4  -1   66.59    4.30
  -2   4  -1   69.49    3.80
  -2   4  -1   65.39    4.20
   2  -4   1   66.99    4.20
   2  -4   1   59.79    3.20
   2  -4   1   64.99    3.10
   2  -4   1   60.49    3.50
   2  -4   1   64.39    4.50
   2  -4   1   66.49    3.70
   2  -4   1   68.19    6.80
   2  -4   1   72.69    4.40
   2  -4   1   64.79    4.00
  -3   4  -1    2.20    4.40
  -3   4  -1    8.90    1.90
  -3   4  -1    6.70    1.60
  -3   4  -1    5.40    2.10
  -3   4  -1    6.10    2.00
  -3   4  -1    6.30    1.70
   3  -4   1    6.90    1.80
   3  -4   1    6.20    1.00
   3  -4   1    6.80    2.20
   3  -4   1   11.20    5.00
   3  -4   1    5.90    2.20
   3  -4   1    5.00    1.80
   3  -4   1    6.80    1.10
   3  -4   1    7.20    1.80
  -4   4  -1   39.70    3.70
  -4   4  -1   44.90    3.70
  -4   4  -1   41.60    4.70
  -4   4  -1   45.60    8.60
  -4   4  -1   39.90    3.40
  -4   4  -1   42.70    4.00
  -4   4  -1   40.80    3.60
   4  -4   1   44.60    4.50
   4  -4   1   35.80    3.20
   4  -4   1   41.90    3.70
   4  -4   1   35.10    3.30
   4  -4   1   52.39    9.40
   4  -4   1   41.70    4.50
  -5   4  -1   50.09    4.10
  -5   4  -1   38.80    4.40
  -5   4  -1   42.40    4.00
  -5   4  -1   42.40   10.40
  -5   4  -1   45.50    5.00
  -5   4  -1   37.10    4.20
   5  -4   1   55.49   11.70
   5  -4   1   44.20    3.70
   5  -4   1   44.00    5.10
   5  -4   1   39.50    5.00
  -6   4  -1    1.60    2.00
  -6   4  -1    2.30    2.20
  -6   4  -1    1.90    9.60
  -6   4  -1    3.20    2.60
   6  -4   1    2.00    2.80
   6  -4   1    1.40    2.00
   6  -4   1    3.20    2.50
   6  -4   1    0.10   10.50
  -7   4  -1    3.00    3.00
  -7   4  -1    4.00    2.90
  -7   4  -1    3.40    3.20
   7  -4   1   -0.30    3.40
   7  -4   1    6.20    3.40
  -8   4  -1   -1.90    2.00
  -8   4  -1   -1.30    2.90
   8  -4   1   -0.30    3.70
   8  -4   1    1.90    4.00
  10   3  -1   30.30    6.70
  10   3  -1   18.60    6.90
   9   3  -1   -0.10    2.50
   9   3  -1    7.60    4.50
  -9  -3   1    2.50    2.80
  -9  -3   1   -1.60    3.10
   8   3  -1   15.50    4.60
   8   3  -1    8.20    4.60
   8   3  -1   11.70    3.70
  -8  -3   1    0.50    2.50
  -8  -3   1    2.90    3.10
  -8  -3   1    7.20    2.10
   7   3  -1   32.90    4.00
   7   3  -1   36.70    4.10
   7   3  -1   33.50   12.10
  -7  -3   1   38.50    4.60
  -7  -3   1   49.90   15.40
  -7  -3   1   44.40    4.40
  -7  -3   1   40.80    3.80
  -7  -3   1   35.40    3.20
  -7  -3   1   35.60    3.50
   6   3  -1   24.00    3.90
   6   3  -1   25.30   10.20
   6   3  -1   24.40    2.50
   6   3  -1   18.90    3.60
   6   3  -1   19.00    1.90
   6   3  -1   19.50    2.70
   6   3  -1   21.50    2.70
  -6  -3   1   21.50    2.30
  -6  -3   1   25.60    3.40
  -6  -3   1   21.30    2.80
  -6  -3   1   41.40   10.80
  -6  -3   1   25.40    3.00
  -6  -3   1   17.40    2.80
  -6  -3   1   21.60    3.50
   5   3  -1   55.19    2.60
   5   3  -1   51.09    4.60
   5   3  -1   46.50    4.00
   5   3  -1   56.49    3.10
   5   3  -1   59.09    4.00
   5   3  -1   46.40    3.60
   5   3  -1   49.30    3.40
   5   3  -1   51.59    3.50
   5   3  -1   69.39   10.50
   5   3  -1   54.99    2.80
  -5  -3   1   49.99    3.60
  -5  -3   1   48.90    3.50
  -5  -3   1   54.29    3.00
  -5  -3   1   57.79    4.40
  -5  -3   1   44.00    9.40
  -5  -3   1   46.10    3.70
  -5  -3   1   56.29    4.40
   4   3  -1   56.29    3.60
   4   3  -1   52.79    2.20
   4   3  -1   64.59    9.60
   4   3  -1   56.29    3.40
   4   3  -1   45.10    2.90
   4   3  -1   54.39    3.30
  -4  -3   1   59.89    4.10
  -4  -3   1   54.99    3.70
  -4  -3   1   50.69    3.30
  -4  -3   1   54.09    2.70
  -4  -3   1   63.09    9.20
  -4  -3   1   62.19    4.20
   3   3  -1   77.89    4.10
   3   3  -1   77.99    4.20
   3   3  -1   80.69    4.10
   3   3  -1   78.09    4.20
   3   3  -1   80.19    3.80
   3   3  -1   84.09    4.20
  -3  -3   1   81.09    4.30
  -3  -3   1   83.19    4.00
  -3  -3   1   79.79    3.20
  -3  -3   1   73.19    3.90
  -3  -3   1   80.69    4.10
  -3  -3   1   72.49    4.20
  -3  -3   1   92.59    8.60
   2   3  -1  171.98    6.80
   2   3  -1  167.58    6.00
   2   3  -1  177.88    5.70
   2   3  -1  173.58    6.60
   2   3  -1  167.68    6.90
   2   3  -1  170.78    6.60
   2   3  -1  173.18    6.70
   2   3  -1  182.08   10.00
   2   3  -1  179.98    6.90
  -2  -3   1  172.78    6.70
  -2  -3   1  163.28    6.60
  -2  -3   1  170.48    6.00
  -2  -3   1  174.78    6.70
  -2  -3   1  176.68   10.10
  -2  -3   1  185.28    7.10
  -2  -3   1  167.18    6.90
  -2  -3   1  177.48    5.70
   1   3  -1   84.29    3.60
   1   3  -1   78.79    3.70
   1   3  -1   75.69    3.50
   1   3  -1   78.09    3.80
   1   3  -1   79.39    3.50
   1   3  -1   76.39    4.80
   1   3  -1   75.29    3.60
  -1  -3   1   75.99    3.40
  -1  -3   1   76.19    3.60
  -1  -3   1   72.79    3.30
  -1  -3   1   77.59    4.80
  -1  -3   1   76.59    3.50
  -1  -3   1   76.09    3.60
  -1  -3   1   82.29    3.20
  -1  -3   1   75.19    3.80
  -1  -3   1   79.49    3.20
  -1  -3   1   80.49    3.80
  -1  -3   1   79.69    4.10
   0   3  -1  208.18    7.90
   0   3  -1  218.78    7.90
   0   3  -1  215.18    7.80
   0   3  -1  215.48    7.70
   0   3  -1  222.68    8.20
   0   3  -1  216.88    8.00
   0   3  -1  216.78    7.90
   0  -3   1  210.98    7.80
   0  -3   1  213.68    7.70
   0  -3   1  213.18    8.20
   0  -3   1  222.38    8.60
   0  -3   1  220.08    7.90
   0  -3   1  216.98    7.80
   0  -3   1  223.08    8.00
  -1   3  -1  185.28    8.10
  -1   3  -1  156.48    6.40
  -1   3  -1  159.18    6.40
  -1   3  -1  151.18    6.30
  -1   3  -1  154.58    6.60
   1  -3   1  160.18    6.50
   1  -3   1  161.48    6.70
   1  -3   1  158.18    6.20
   1  -3   1  160.38    6.70
   1  -3   1  165.18    6.50
   1  -3   1  157.78    5.90
   1  -3   1  155.48    7.50
   1  -3   1  164.98    6.00
  -2   3  -1    0.00    1.30
  -2   3  -1    0.90    1.40
  -2   3  -1    1.50    1.60
  -2   3  -1    1.10    1.30
  -2   3  -1    1.60    1.70
  -2   3  -1    0.40    1.20
  -2   3  -1    3.40    3.00
   2  -3   1    0.50    1.30
   2  -3   1    1.00    0.80
   2  -3   1    1.40    1.60
   2  -3   1    0.80    0.80
   2  -3   1    0.10    2.60
   2  -3   1    1.40    1.60
   2  -3   1    2.30    1.20
   2  -3   1    1.00    1.30
   2  -3   1    2.30    1.20
  -3   3  -1    6.20    2.00
  -3   3  -1    6.10    4.10
  -3   3  -1    7.10    2.30
  -3   3  -1    7.90    1.80
  -3   3  -1    9.10    1.90
  -3   3  -1    9.20    1.90
  -3   3  -1    8.50    1.80
   3  -3   1   -2.60    3.60
   3  -3   1    6.30    0.80
   3  -3   1    5.00    1.50
   3  -3   1    6.60    1.90
   3  -3   1    4.30    2.00
   3  -3   1    9.20    2.00
   3  -3   1    8.90    1.90
   3  -3   1    6.30    1.90
   3  -3   1    7.10    0.80
  -4   3  -1    4.00    1.90
  -4   3  -1    5.50    2.10
  -4   3  -1    9.70    3.10
  -4   3  -1    5.90    1.90
  -4   3  -1    3.70    1.70
  -4   3  -1    6.30    5.90
  -4   3  -1    2.50    1.70
   4  -3   1    8.90    2.50
   4  -3   1    7.90    1.80
   4  -3   1    4.70    1.80
   4  -3   1   12.50    6.20
   4  -3   1    5.40    1.60
  -5   3  -1   57.89    4.10
  -5   3  -1   67.39   11.90
  -5   3  -1   67.59    4.80
  -5   3  -1   66.59    4.60
  -5   3  -1   66.59    5.00
   5  -3   1   58.19    4.20
   5  -3   1   66.59    5.40
   5  -3   1   81.89   12.60
   5  -3   1   60.69    4.30
   5  -3   1   63.79    5.00
  -6   3  -1    4.40    9.60
  -6   3  -1    0.00    2.20
  -6   3  -1   -0.10    2.30
  -6   3  -1    0.50    2.20
   6  -3   1    1.50    1.80
   6  -3   1   -0.50    9.90
   6  -3   1   -7.60    2.40
  -7   3  -1   14.60   12.90
  -7   3  -1   10.80    3.20
  -7   3  -1    9.60    2.90
  -7   3  -1    9.60    2.80
   7  -3   1    4.90    3.40
   7  -3   1   13.00    4.10
   7  -3   1   11.70   13.40
  -8   3  -1   -0.60    2.00
  -8   3  -1    2.40    2.40
   8  -3   1    6.90    4.30
   8  -3   1   10.40    3.80
  10   2  -1   11.50    3.50
  10   2  -1    2.10    5.90
  10   2  -1   15.60    7.70
 -10  -2   1   11.20    3.90
   9   2  -1   -0.50    4.00
   9   2  -1    7.00    2.60
   9   2  -1    7.10    5.10
  -9  -2   1    7.80    3.20
   8   2  -1   39.40    6.20
   8   2  -1   33.40    5.70
   8   2  -1   33.90    4.90
  -8  -2   1   38.80    4.70
  -8  -2   1   37.50    4.00
  -8  -2   1   49.10    5.30
   7   2  -1   73.89   14.30
   7   2  -1   92.79    6.50
   7   2  -1   66.19    5.10
   7   2  -1   66.39    5.10
   7   2  -1   60.89    4.70
   7   2  -1   95.09    6.50
  -7  -2   1   74.69    5.10
  -7  -2   1   75.39    4.50
  -7  -2   1   78.79    5.50
  -7  -2   1   72.79    5.80
  -7  -2   1   82.79   16.90
   6   2  -1   30.60    3.40
   6   2  -1   30.10    4.00
   6   2  -1   20.50    3.00
   6   2  -1   28.60    3.60
   6   2  -1   30.00   10.40
   6   2  -1   30.50    2.90
   6   2  -1   26.70    3.00
  -6  -2   1   30.50    3.70
  -6  -2   1   28.80    2.90
  -6  -2   1   28.00    3.60
  -6  -2   1   21.50    2.90
  -6  -2   1   22.60    9.70
  -6  -2   1   27.30    3.30
  -6  -2   1   28.70    2.90
   5   2  -1    4.90    1.80
   5   2  -1   10.40    2.20
   5   2  -1    4.40    1.50
   5   2  -1    6.80    6.70
   5   2  -1    6.60    1.90
   5   2  -1    2.90    1.90
   5   2  -1    5.10    1.40
  -5  -2   1    5.10    1.70
  -5  -2   1    4.10    2.00
  -5  -2   1    3.90    1.90
  -5  -2   1    4.70    1.40
  -5  -2   1    7.10    2.20
  -5  -2   1   14.10    7.00
  -5  -2   1    3.00    1.80
   4   2  -1  470.55   17.10
   4   2  -1  482.75   15.80
   4   2  -1  451.25   24.40
   4   2  -1  491.25   16.40
   4   2  -1  478.75   16.70
   4   2  -1  456.55   16.70
   4   2  -1  496.95   16.20
   4   2  -1  472.65   16.90
   4   2  -1  471.15   17.00
  -4  -2   1  466.85   17.10
  -4  -2   1  477.05   17.30
  -4  -2   1  477.05   16.80
  -4  -2   1  502.95   16.20
  -4  -2   1  475.05   17.10
  -4  -2   1  472.35   16.50
   3   2  -1   21.90    2.50
   3   2  -1   19.70    2.10
   3   2  -1   23.30    1.30
   3   2  -1   14.50    4.90
   3   2  -1   24.40    2.40
   3   2  -1   23.50    1.90
   3   2  -1   22.90    1.70
   3   2  -1   18.50    2.00
   3   2  -1   22.40    2.20
  -3  -2   1   17.30    2.20
  -3  -2   1   19.60    2.10
  -3  -2   1   26.70    2.60
  -3  -2   1   26.00    2.60
  -3  -2   1   24.00    5.40
  -2  -2   1  728.03   28.60
  -2  -2   1  747.93   24.20
   1   2  -1 1983.20   64.99
  -1  -2   1 1981.70   64.99
   0   2  -1  375.56   12.80
   0  -2   1  367.96   12.50
   0  -2   1  382.66   12.80
  -1   2  -1  212.48    7.50
  -1   2  -1  207.78    7.80
  -1   2  -1  203.58    7.70
  -1   2  -1  210.88    7.10
  -1   2  -1  202.78    7.60
  -1   2  -1  211.38    7.30
  -1   2  -1  201.48    7.60
   1  -2   1  201.58    7.60
   1  -2   1  207.48    9.00
   1  -2   1  214.98    7.60
   1  -2   1  202.48    7.10
   1  -2   1  204.98    7.80
   1  -2   1  212.78    7.70
   1  -2   1  209.28    7.40
   1  -2   1  207.98    7.30
   1  -2   1  203.18    7.70
  -2   2  -1  587.64   24.20
  -2   2  -1  626.64   20.60
  -2   2  -1  612.34   21.00
   2  -2   1  627.44   21.00
   2  -2   1  622.24   20.50
   2  -2   1  608.14   20.60
   2  -2   1  609.74   24.30
  -3   2  -1   66.79    4.20
  -3   2  -1   68.49    4.00
  -3   2  -1   70.09    4.10
  -3   2  -1   70.59   10.00
  -3   2  -1   65.79    3.50
  -3   2  -1   64.79    3.80
  -3   2  -1   75.99    3.80
   3  -2   1   72.09    4.40
   3  -2   1   66.19    3.90
   3  -2   1   62.99    3.60
   3  -2   1   72.29    8.00
   3  -2   1   72.79    3.90
   3  -2   1   70.89    4.20
   3  -2   1   70.89    3.80
  -4   2  -1   28.40    2.60
  -4   2  -1   29.50    3.40
  -4   2  -1   33.50    7.40
  -4   2  -1   33.20    3.20
  -4   2  -1   31.40    3.10
  -4   2  -1   27.10    3.00
   4  -2   1   31.90    7.30
   4  -2   1   28.10    3.00
   4  -2   1   27.70    2.50
   4  -2   1   23.50    3.60
   4  -2   1   28.60    3.40
   4  -2   1   32.30    3.10
   4  -2   1   34.00    2.90
  -5   2  -1   54.69    4.50
  -5   2  -1   60.09    3.90
  -5   2  -1   64.09    4.50
  -5   2  -1   58.39    4.60
  -5   2  -1   59.59    4.10
  -5   2  -1   66.69    4.60
  -5   2  -1   53.09   10.50
   5  -2   1   65.49    4.20
   5  -2   1   61.69    4.30
   5  -2   1   57.99    4.30
   5  -2   1   63.19   10.70
   5  -2   1   67.79    5.20
   5  -2   1   62.69    5.00
  -6   2  -1   27.90    3.30
  -6   2  -1   29.20    3.60
  -6   2  -1    5.40    9.80
  -6   2  -1   25.40    3.10
  -6   2  -1   22.20    3.40
  -6   2  -1   30.40    3.90
   6  -2   1   24.80    4.30
   6  -2   1   25.20    4.30
   6  -2   1   20.10    2.80
   6  -2   1   34.00   11.30
  -7   2  -1    1.90    3.90
  -7   2  -1    3.70    2.60
  -7   2  -1    3.60    3.10
  -7   2  -1   -5.90   10.90
   7  -2   1    1.70    2.80
   7  -2   1   -1.60    2.80
   7  -2   1    2.70   12.40
   7  -2   1   -1.10    1.70
  -8   2  -1   12.20   14.20
  -8   2  -1   11.70    3.00
   8  -2   1   16.60    3.70
   8  -2   1   14.90    4.00
   8  -2   1   13.30   17.30
  -9   2  -1    5.20    3.30
   9  -2   1    3.20    4.70
   9  -2   1   -5.70    4.10
   9  -2   1    1.50    3.80
  10   1  -1    2.20    5.00
  10   1  -1    5.70    6.10
 -10  -1   1   11.90    3.50
   9   1  -1    0.00    2.40
   9   1  -1   -9.60    3.30
   9   1  -1   -5.90    4.20
  -9  -1   1   -1.50    2.20
  -9  -1   1   -2.50    2.60
   8   1  -1   -5.00    2.10
   8   1  -1    4.90    3.90
   8   1  -1   -0.80    2.40
   8   1  -1    3.60    3.30
  -8  -1   1    0.90    2.10
  -8  -1   1   -0.90    2.40
  -8  -1   1   -3.40    3.80
   7   1  -1   66.19    5.60
   7   1  -1   75.29   15.40
   7   1  -1   68.89    4.90
   7   1  -1   50.29    5.20
   7   1  -1   63.69    5.00
  -7  -1   1   84.99   17.00
  -7  -1   1   64.49    5.60
  -7  -1   1   54.29    4.60
  -7  -1   1   66.59    4.60
   6   1  -1  105.59   15.20
   6   1  -1   64.19    5.90
   6   1  -1   74.29    4.70
   6   1  -1   62.19    5.70
   6   1  -1   72.19    5.60
   6   1  -1   71.79    4.80
  -6  -1   1   67.29    3.90
  -6  -1   1   78.89    4.70
  -6  -1   1   70.69    5.00
  -6  -1   1   73.19    5.20
  -6  -1   1   70.59    4.80
  -6  -1   1   73.09    5.00
  -6  -1   1   55.79   12.30
  -6  -1   1   66.19    4.30
   5   1  -1   72.19    4.30
   5   1  -1   81.79   12.10
   5   1  -1   75.09    5.20
   5   1  -1   74.29    3.60
   5   1  -1   80.49    5.40
   5   1  -1   74.59    4.50
   5   1  -1   71.59    5.10
  -5  -1   1   99.19   12.90
  -5  -1   1   67.19    3.80
  -5  -1   1   74.89    4.60
  -5  -1   1   68.49    4.00
  -5  -1   1   79.79    4.20
  -5  -1   1   73.99    4.90
  -5  -1   1   79.99    4.60
  -5  -1   1   63.79    4.40
   4   1  -1  304.67   11.20
   4   1  -1  325.57   12.30
   4   1  -1  317.67   11.80
   4   1  -1  342.97   11.60
   4   1  -1  328.77   12.30
   4   1  -1  317.67   19.70
   4   1  -1  328.47   11.90
   4   1  -1  306.57   11.80
  -4  -1   1  291.07   18.90
  -4  -1   1  337.47   11.50
  -4  -1   1  332.27   11.90
  -4  -1   1  303.27   12.30
  -4  -1   1  331.57   11.40
  -4  -1   1  315.47   12.00
  -4  -1   1  314.27   11.30
   3   1  -1  418.56   14.20
   3   1  -1  401.96   14.20
   3   1  -1  414.96   14.80
   3   1  -1  431.26   14.00
   3   1  -1  411.36   14.70
   3   1  -1  413.56   14.50
   3   1  -1  428.56   14.60
   3   1  -1  427.76   14.50
   3   1  -1  405.56   28.10
  -3  -1   1  418.96   14.00
  -3  -1   1  414.46   21.20
  -3  -1   1  417.86   14.30
  -3  -1   1  423.36   14.60
  -3  -1   1  420.56   14.20
  -3  -1   1  410.86   14.60
  -3  -1   1  416.76   14.70
  -3  -1   1  443.16   14.60
   2   1  -1   13.90    3.80
   2   1  -1   12.30    1.50
   2   1  -1   13.00    1.60
   2   1  -1   10.30    1.30
   2   1  -1   11.60    1.50
   2   1  -1   12.10    1.10
   2   1  -1   11.60    1.60
   2   1  -1   14.80    1.90
   2   1  -1   15.40    1.80
  -2  -1   1   12.90    1.50
  -2  -1   1    9.80    1.70
  -2  -1   1   12.90    1.50
  -2  -1   1   13.20    1.50
  -2  -1   1   12.90    1.70
  -2  -1   1   10.80    1.10
  -2  -1   1   13.80    1.70
  -2  -1   1   19.10    4.20
  -2  -1   1   14.50    1.40
  -1  -1   1 1753.42   58.29
   0   1  -1 1950.01   62.29
  -1   1  -1   11.50    1.00
  -1   1  -1    7.70    1.40
  -1   1  -1    9.30    1.10
  -1   1  -1    9.70    1.40
  -1   1  -1   10.30    1.00
  -1   1  -1    7.90    1.20
  -1   1  -1    9.40    1.40
  -1   1  -1   11.10    1.90
   1  -1   1   10.00    2.30
   1  -1   1    9.90    1.30
   1  -1   1    9.40    1.10
   1  -1   1   12.50    1.10
   1  -1   1   11.30    1.30
   1  -1   1    9.50    1.40
   1  -1   1   10.70    1.30
   1  -1   1    8.80    1.10
   1  -1   1    8.90    2.00
   1  -1   1   10.10    0.90
  -2   1  -1  219.28    7.60
  -2   1  -1  218.98   11.40
  -2   1  -1  221.58    8.00
  -2   1  -1  213.18    7.90
  -2   1  -1  220.58    8.10
  -2   1  -1  216.98    8.10
  -2   1  -1  217.58    8.30
   2  -1   1  216.88    7.00
   2  -1   1  213.88    7.90
   2  -1   1  216.38    7.60
   2  -1   1  230.88    8.10
   2  -1   1  216.48   11.40
   2  -1   1  226.68    8.20
   2  -1   1  218.58    8.20
   2  -1   1  221.38    8.00
  -3   1  -1   15.00    2.10
  -3   1  -1    9.90    1.90
  -3   1  -1   12.10    1.90
  -3   1  -1   14.70    2.20
  -3   1  -1    7.00    3.90
  -3   1  -1   14.90    1.80
  -3   1  -1   13.80    2.00
   3  -1   1   15.70    4.80
   3  -1   1   14.10    2.00
   3  -1   1   13.50    1.90
   3  -1   1   13.60    1.70
   3  -1   1   14.80    1.90
   3  -1   1   13.00    1.90
   3  -1   1   13.40    2.00
  -4   1  -1  418.86   26.10
  -4   1  -1  455.85   15.90
  -4   1  -1  441.56   15.10
  -4   1  -1  439.36   15.60
  -4   1  -1  440.96   15.60
  -4   1  -1  434.36   16.20
  -4   1  -1  425.36   15.40
   4  -1   1  413.86   22.40
   4  -1   1  442.86   16.20
   4  -1   1  439.56   15.10
   4  -1   1  428.66   16.00
   4  -1   1  439.66   15.50
   4  -1   1  416.46   15.40
  -5   1  -1    3.50    1.90
  -5   1  -1    5.10    1.90
  -5   1  -1    5.40    2.00
  -5   1  -1    5.50    2.00
  -5   1  -1   12.90    6.70
  -5   1  -1    5.50    1.90
  -5   1  -1    6.20    1.70
   5  -1   1    4.90    1.50
   5  -1   1    4.40    1.90
   5  -1   1   -2.80    7.20
   5  -1   1    6.20    1.80
   5  -1   1    5.20    1.80
   5  -1   1    5.90    1.60
   5  -1   1    2.40    1.60
  -6   1  -1  127.89    6.80
  -6   1  -1  134.49   17.10
  -6   1  -1  130.39    6.50
  -6   1  -1  146.09    7.30
  -6   1  -1  129.19    7.00
   6  -1   1  130.29    7.60
   6  -1   1  133.09    7.80
   6  -1   1  129.29    6.20
   6  -1   1  121.39    6.50
   6  -1   1  154.68   17.60
  -7   1  -1   72.89    5.40
  -7   1  -1   75.59   14.80
  -7   1  -1   76.49    5.70
  -7   1  -1   87.39    7.60
  -7   1  -1   82.19    6.30
   7  -1   1  109.39   17.50
   7  -1   1   64.59    6.70
   7  -1   1   73.39    5.00
   7  -1   1   69.89    6.80
  -8   1  -1    1.50    2.60
  -8   1  -1   -2.10    2.20
   8  -1   1   -4.70    2.20
   8  -1   1   -2.90    3.60
   8  -1   1   -5.30   15.30
   8  -1   1   -2.40    3.20
   8  -1   1   -1.40    2.60
  -9   1  -1    9.80    3.30
  -9   1  -1    4.60    3.20
   9  -1   1   -5.40    4.00
   9  -1   1    9.40    3.70
   9  -1   1   -4.60    3.40
   9   0  -1    9.80    4.90
   9   0  -1    8.60    3.10
   9   0  -1    5.30    5.10
  -9   0   1    7.60    3.40
   8   0  -1   27.70   17.70
   8   0  -1   20.00    4.50
   8   0  -1   15.80    4.60
   8   0  -1   22.90    3.80
  -8   0   1   37.40   16.10
  -8   0   1   18.30    4.40
  -8   0   1   25.80    3.70
   7   0  -1    0.00    2.20
   7   0  -1   -9.60    3.10
   7   0  -1    5.00   12.30
  -7   0   1    0.10    3.10
  -7   0   1    2.10    2.10
  -7   0   1   -6.90   10.80
  -7   0   1   -1.40    1.80
  -7   0   1   -1.10    2.00
   6   0  -1    0.60    2.10
   6   0  -1   -1.60    1.30
   6   0  -1   -0.80    2.30
   6   0  -1    3.50    9.00
   6   0  -1   -0.50    1.50
  -6   0   1    3.50    2.30
  -6   0   1    1.20    1.60
  -6   0   1   -1.50    1.40
  -6   0   1   -1.80    1.60
  -6   0   1   -1.70    2.00
  -6   0   1   -6.70   14.40
   5   0  -1   69.59    4.80
   5   0  -1   81.19    5.50
   5   0  -1   80.89    4.50
   5   0  -1   77.19    4.30
   5   0  -1   72.79    4.40
   5   0  -1   80.09    4.70
   5   0  -1   97.09   13.70
   5   0  -1   76.99    3.50
  -5   0   1   78.19   12.40
  -5   0   1   72.89    3.70
  -5   0   1   84.79    4.60
  -5   0   1   75.89    4.40
  -5   0   1   75.89    4.70
  -5   0   1   71.19    4.40
  -5   0   1   74.29    4.50
   4   0  -1   34.80    3.80
   4   0  -1   39.20    3.10
   4   0  -1   43.70    3.00
   4   0  -1   42.10    3.20
   4   0  -1   34.20    2.20
   4   0  -1   37.80    4.00
   4   0  -1   41.10    3.00
   4   0  -1   46.00    8.50
  -4   0   1   34.00    3.60
  -4   0   1   36.30    2.50
  -4   0   1   37.50    3.20
  -4   0   1   40.30    2.80
  -4   0   1   47.50    9.20
  -4   0   1   35.90    2.80
  -4   0   1   36.30    2.90
  -4   0   1   42.80    3.00
   3   0  -1  104.99    4.70
   3   0  -1  107.59    4.70
   3   0  -1  107.89    4.20
   3   0  -1  105.79    4.60
   3   0  -1  114.49    4.90
   3   0  -1  112.49    5.40
   3   0  -1   92.09    9.30
   3   0  -1  103.19    5.20
  -3   0   1  104.09    4.30
  -3   0   1   91.29    9.30
  -3   0   1  107.19    4.90
  -3   0   1  101.19    5.10
  -3   0   1  103.49    4.60
  -3   0   1  100.69    4.60
  -3   0   1  102.39    4.60
  -3   0   1  102.09    4.70
  -2   0   1 2433.86   82.59
   1   0  -1    3.70    1.00
   1   0  -1    2.30    0.70
   1   0  -1    3.90    1.00
   1   0  -1    1.50    0.80
   1   0  -1    2.50    1.10
   1   0  -1    2.40    0.80
   1   0  -1    2.80    0.80
   1   0  -1    3.50    2.20
   1   0  -1    3.30    0.90
  -1   0   1    3.60    0.90
  -1   0   1    3.40    0.90
  -1   0   1    2.60    0.70
  -1   0   1    2.30    0.70
  -1   0   1    2.60    2.10
  -1   0   1    3.20    0.80
  -1   0   1    2.60    0.80
  -1   0   1    3.00    0.90
  -1   0  -1    0.30    1.00
  -1   0  -1    2.00    0.70
  -1   0  -1    0.20    0.20
  -1   0  -1    1.00    0.50
  -1   0  -1    0.90    0.60
   1   0   1    0.30    0.50
   1   0   1    0.50    0.80
   1   0   1    0.20    0.40
  -2   0  -1  734.33   28.10
  -3   0  -1   24.40    2.60
  -3   0  -1   28.50    2.20
  -3   0  -1   24.70    2.00
  -3   0  -1   26.00    2.50
  -3   0  -1   25.70    1.50
  -3   0  -1   20.50    5.20
  -3   0  -1   21.80    2.20
  -3   0  -1   26.80    1.30
   3   0   1   22.90    1.80
   3   0   1   24.30    2.50
   3   0   1   29.50    5.50
   3   0   1   23.10    2.20
   3   0   1   25.30    2.00
   3   0   1   24.20    2.20
   3   0   1   22.70    2.30
  -4   0  -1  504.65   17.80
  -4   0  -1  515.45   16.10
  -4   0  -1  492.65   17.30
  -4   0  -1  474.35   17.10
  -4   0  -1  487.65   17.50
  -4   0  -1  511.95   16.10
  -4   0  -1  477.45   16.90
  -4   0  -1  499.35   24.80
   4   0   1  495.15   17.50
   4   0   1  499.25   25.00
   4   0   1  486.45   17.10
   4   0   1  505.95   17.80
   4   0   1  511.25   17.90
   4   0   1  496.65   16.90
   4   0   1  511.35   17.40
  -5   0  -1    2.40    0.80
  -5   0  -1    3.90    1.60
  -5   0  -1    2.40    1.80
  -5   0  -1    9.30    6.80
  -5   0  -1    0.60    1.90
  -5   0  -1    3.20    1.60
  -5   0  -1    1.10    0.80
  -5   0  -1    1.50    1.70
   5   0   1    6.00    6.30
   5   0   1    1.00    1.60
   5   0   1    3.60    2.40
   5   0   1    3.50    1.40
   5   0   1    3.50    1.50
   5   0   1    1.70    1.60
   5   0   1    7.90    2.70
  -6   0  -1   -0.10    1.50
  -6   0  -1    3.90    1.70
  -6   0  -1    1.10    2.00
  -6   0  -1    0.50    1.50
  -6   0  -1    3.30    1.80
  -6   0  -1    1.70    0.80
  -6   0  -1    1.90    0.80
   6   0   1   -2.90    2.30
   6   0   1    3.70    2.10
   6   0   1   -1.10    1.80
   6   0   1    0.70    1.60
   6   0   1   -2.50    2.30
   6   0   1    3.40    1.70
   6   0   1   -4.30    8.30
  -7   0  -1   49.99   13.00
  -7   0  -1   40.90    4.30
  -7   0  -1   46.50    5.00
  -7   0  -1   44.60    4.50
  -7   0  -1   50.19    4.20
   7   0   1   34.80    5.10
   7   0   1   40.20    3.90
   7   0   1   57.69   13.40
   7   0   1   44.40    4.60
   7   0   1   50.49    5.80
   7   0   1   45.90    4.40
  -8   0  -1    8.40    5.10
  -8   0  -1   10.90   13.30
  -8   0  -1    3.80    2.70
  -8   0  -1    6.50    2.60
   8   0   1    7.20   14.50
   8   0   1   -0.50    2.80
   8   0   1   -2.00    3.80
   8   0   1    7.00    2.50
  -9   0  -1    5.00    3.20
  -9   0  -1    2.70    2.50
   9   0   1   -4.60   18.30
   9   0   1   -2.70    3.50
   9   0   1   -2.50    3.10
   9   0   1    0.80    2.70
 -10   0  -1    0.30    3.00
 -10   0  -1    2.30    3.10
  10   0   1   -1.60    3.40
  10   0   1   -5.10    5.70
   9  -1  -1   13.70    6.00
  -9   1   1   17.20    3.90
   8  -1  -1    3.30    3.30
   8  -1  -1    2.60    2.80
   8  -1  -1   -6.90   17.70
   8  -1  -1   10.20    3.00
  -8   1   1    0.40   15.70
  -8   1   1    5.00    2.90
  -8   1   1   10.50    3.20
  -8   1   1    3.90    2.50
   7  -1  -1   53.29    5.90
   7  -1  -1   54.09    6.30
   7  -1  -1   70.39   17.10
   7  -1  -1   53.19    4.70
  -7   1   1   49.20    4.90
  -7   1   1   51.29    4.80
  -7   1   1   39.50   14.40
  -7   1   1   53.99    4.80
   6  -1  -1  124.39    6.40
   6  -1  -1  126.09   17.90
   6  -1  -1  114.69    7.70
   6  -1  -1  121.89    7.70
  -6   1   1  122.39    6.70
  -6   1   1  121.59    6.90
  -6   1   1  123.89    6.70
  -6   1   1  134.79    7.00
  -6   1   1   93.19   15.50
  -6   1   1  114.39    6.50
   5  -1  -1   18.00    2.70
   5  -1  -1   11.80    2.90
   5  -1  -1   15.00    1.40
   5  -1  -1   17.30    3.20
   5  -1  -1   13.90    2.20
   5  -1  -1   14.60    2.10
  -5   1   1   11.30    2.80
  -5   1   1   13.80    2.20
  -5   1   1   16.10    2.60
  -5   1   1   13.70    2.40
  -5   1   1   10.10    7.30
  -5   1   1   18.90    2.90
  -5   1   1   11.80    1.40
   4  -1  -1    8.90    3.70
   4  -1  -1   18.30    6.90
   4  -1  -1   15.50    2.30
   4  -1  -1   12.30    2.20
   4  -1  -1   13.20    2.10
   4  -1  -1   10.80    1.20
   4  -1  -1   16.10    2.90
   4  -1  -1   11.10    2.10
  -4   1   1   11.80    1.80
  -4   1   1   14.40    2.10
  -4   1   1   14.60    6.60
  -4   1   1   14.60    2.70
  -4   1   1   17.60    2.30
  -4   1   1   11.30    1.40
  -4   1   1   10.20    2.10
  -4   1   1   12.90    1.90
   3  -1  -1   -1.80    4.50
   3  -1  -1   -0.80    1.80
   3  -1  -1   -0.20    1.20
   3  -1  -1   -0.30    1.70
   3  -1  -1    0.80    0.80
   3  -1  -1   -0.60    1.30
   3  -1  -1    0.20    1.00
   3  -1  -1    0.60    1.00
  -3   1   1    0.10    0.90
  -3   1   1   -0.10    1.10
  -3   1   1   -0.70    1.10
  -3   1   1   -0.20    1.20
  -3   1   1   -0.20    1.40
  -3   1   1   -5.90    3.50
  -3   1   1   -1.30    1.30
  -3   1   1    0.70    1.70
   2  -1  -1  130.89    5.20
   2  -1  -1  125.59    5.20
   2  -1  -1  130.59    4.70
   2  -1  -1  129.69    5.30
   2  -1  -1  129.69    5.70
   2  -1  -1  122.19    4.60
   2  -1  -1  112.49    8.90
   2  -1  -1  123.99    5.50
  -2   1   1  144.89    9.80
  -2   1   1  125.59    4.70
  -2   1   1  121.99    5.20
  -2   1   1  125.19    5.30
  -2   1   1  122.99    5.00
  -2   1   1  123.59    4.70
  -2   1   1  127.09    5.30
   1  -1  -1  394.66   13.20
   1  -1  -1  404.36   13.20
  -1   1   1  382.06   13.30
  -1   1   1  393.26   13.20
  -1   1   1  366.86   16.20
  -1   1   1  398.26   13.40
   0  -1  -1  165.38    7.80
   0  -1  -1  184.78    6.10
   0  -1  -1  160.98    6.70
   0  -1  -1  186.78    6.20
   0  -1  -1  184.18    6.20
   0  -1  -1  187.98    6.20
   0  -1  -1  161.78    6.50
  -1  -1  -1  475.25   17.70
  -2  -1  -1   15.40    1.40
  -2  -1  -1   16.30    2.00
  -2  -1  -1   19.10    1.70
  -2  -1  -1   17.90    1.40
  -2  -1  -1   15.60    1.80
  -2  -1  -1   16.40    2.00
  -2  -1  -1   20.70    1.50
  -2  -1  -1   15.80    1.50
   2   1   1   17.10    1.50
   2   1   1   14.20    1.80
   2   1   1   20.20    4.10
   2   1   1   11.40    1.80
   2   1   1   16.70    3.50
   2   1   1   15.40    1.50
   2   1   1   17.60    1.30
   2   1   1   17.50    1.40
   2   1   1   18.90    1.70
   2   1   1   16.00    1.70
  -3  -1  -1   -0.90    1.40
  -3  -1  -1   -0.30    1.20
  -3  -1  -1    8.10    6.50
  -3  -1  -1   -0.60    0.90
  -3  -1  -1    0.10    1.50
  -3  -1  -1    1.70    1.00
   3   1   1    1.60    0.90
   3   1   1    6.40    3.90
   3   1   1    0.30    1.50
   3   1   1   -0.60    0.90
   3   1   1    0.00    1.00
   3   1   1    0.20    1.00
   3   1   1    0.50    1.40
   3   1   1    0.50    1.00
  -4  -1  -1   27.20    2.70
  -4  -1  -1   31.40    2.30
  -4  -1  -1   24.90    2.30
  -4  -1  -1   26.00    2.90
  -4  -1  -1   25.40    1.90
  -4  -1  -1   29.80    2.20
  -4  -1  -1   25.70    2.60
  -4  -1  -1   35.70    7.60
   4   1   1   33.00    2.50
   4   1   1   29.70    2.30
   4   1   1   31.00    3.20
   4   1   1   19.80    6.10
   4   1   1   27.60    2.20
   4   1   1   23.90    2.70
   4   1   1   29.20    2.60
   4   1   1   30.80    2.70
  -5  -1  -1    7.20    2.30
  -5  -1  -1    5.20    1.90
  -5  -1  -1    6.80    1.70
  -5  -1  -1   10.60    2.10
  -5  -1  -1    8.40    1.30
  -5  -1  -1    6.70    1.70
  -5  -1  -1    6.70    1.40
  -5  -1  -1   11.20    6.60
   5   1   1    6.80    1.80
   5   1   1    2.60    3.50
   5   1   1    5.80    2.40
   5   1   1    4.10    1.90
   5   1   1   12.40    6.30
   5   1   1    4.90    1.50
   5   1   1    5.00    1.40
   5   1   1    9.90    1.70
  -6  -1  -1    7.40    1.80
  -6  -1  -1    6.10    1.40
  -6  -1  -1    2.00    7.50
  -6  -1  -1    8.10    2.00
  -6  -1  -1    9.80    2.20
  -6  -1  -1    6.30    2.10
  -6  -1  -1    9.20    2.50
  -6  -1  -1    6.70    1.30
   6   1   1    7.90    2.30
   6   1   1   10.80    2.30
   6   1   1    6.30    1.80
   6   1   1    7.90    1.90
   6   1   1    5.10    2.50
   6   1   1    9.50    2.90
   6   1   1   18.80    8.30
   6   1   1   10.60    2.00
  -7  -1  -1    8.80    3.00
  -7  -1  -1   13.90    3.00
  -7  -1  -1   21.00    3.40
  -7  -1  -1   13.50   11.50
  -7  -1  -1   16.20    4.20
   7   1   1    3.40    3.20
   7   1   1   13.10    2.80
   7   1   1    8.70    3.40
   7   1   1   10.70   11.00
   7   1   1   14.10    2.50
   7   1   1   10.90    2.80
  -8  -1  -1   21.90    4.00
  -8  -1  -1    0.70   14.70
  -8  -1  -1   19.60    3.60
  -8  -1  -1   17.30    3.00
   8   1   1   14.80    3.60
   8   1   1   17.90    3.70
   8   1   1   14.80    3.30
   8   1   1   16.90    3.90
   8   1   1   -1.50   12.90
  -9  -1  -1    2.80    2.90
  -9  -1  -1    2.60    3.10
  -9  -1  -1   -2.00    3.10
   9   1   1    0.90    2.70
   9   1   1    0.50    2.30
   9   1   1   -9.30    3.50
   9   1   1    3.80    3.60
 -10  -1  -1   31.10    5.50
  10   1   1   38.80    6.50
   9  -2  -1    6.70    5.00
   9  -2  -1   -4.00    3.50
  -9   2   1   10.30    3.80
   8  -2  -1   23.40    4.90
   8  -2  -1   30.10    4.30
   8  -2  -1   29.70    5.70
  -8   2   1   24.10    4.30
  -8   2   1   40.70   20.80
  -8   2   1   20.80    4.10
   7  -2  -1   -6.10    3.50
   7  -2  -1    4.30    2.40
   7  -2  -1    1.00    3.50
  -7   2   1    4.60    2.60
  -7   2   1    0.00    2.40
  -7   2   1    5.00    2.60
  -7   2   1   10.20   14.00
   6  -2  -1   70.99   14.40
   6  -2  -1   74.99    7.80
   6  -2  -1   78.29    6.50
  -6   2   1   80.29    5.50
  -6   2   1   80.29    5.90
  -6   2   1   62.79    5.30
  -6   2   1   80.69   15.90
  -6   2   1   72.99    5.40
   5  -2  -1   85.49    4.40
   5  -2  -1   84.49    5.20
   5  -2  -1  101.69   14.40
   5  -2  -1   85.49    5.20
   5  -2  -1   83.89    5.70
  -5   2   1   73.09    3.50
  -5   2   1   80.69    5.00
  -5   2   1   81.59    4.60
  -5   2   1   85.69    5.30
  -5   2   1   78.29   13.00
  -5   2   1   69.09    7.40
  -5   2   1   96.49    6.30
  -5   2   1   89.09    5.20
   4  -2  -1   83.49    4.80
   4  -2  -1   88.99    5.70
   4  -2  -1   85.79    4.10
   4  -2  -1   94.49    5.80
   4  -2  -1   84.59    3.40
   4  -2  -1   93.09    5.00
   4  -2  -1   92.79   12.20
  -4   2   1   87.99    5.00
  -4   2   1   89.19    4.90
  -4   2   1   83.79    5.60
  -4   2   1   79.89    3.40
  -4   2   1   89.29    4.40
  -4   2   1   85.29    5.00
  -4   2   1  101.09   13.30
   3  -2  -1 1276.27   49.70
   2  -2  -1 1870.71   65.99
  -2   2   1 1884.71   65.99
   1  -2  -1  643.84   24.70
  -1   2   1  627.34   24.70
   0  -2  -1 1722.03   57.09
  -1  -2  -1    2.00    0.70
  -1  -2  -1    0.70    0.40
  -1  -2  -1   -0.30    0.90
  -1  -2  -1   -0.50    1.00
  -1  -2  -1   -0.60    1.80
  -1  -2  -1   -0.10    0.80
  -1  -2  -1   -0.40    0.80
  -1  -2  -1    2.20    1.10
  -1  -2  -1   -0.70    1.00
   1   2   1   -0.20    0.90
   1   2   1    1.20    1.10
   1   2   1    0.90    0.60
   1   2   1    0.10    0.40
   1   2   1    0.70    0.90
   1   2   1    0.90    1.00
   1   2   1   -0.20    1.70
   1   2   1    1.90    1.20
   2   2   1 1370.56   49.90
   3   2   1  861.11   34.30
  -4  -2  -1  172.18    6.60
  -4  -2  -1  170.38   13.30
  -4  -2  -1  164.48    6.60
  -4  -2  -1  153.08    7.10
  -4  -2  -1  173.98    6.20
  -4  -2  -1  168.48    7.40
  -4  -2  -1  176.88    6.50
  -4  -2  -1  177.48    6.80
   4   2   1  170.48    6.70
   4   2   1  164.58    6.60
   4   2   1  160.58    7.10
   4   2   1  154.98    7.40
   4   2   1  155.28    6.10
   4   2   1  162.38   13.30
   4   2   1  164.48    7.30
   4   2   1  172.08    6.40
  -5  -2  -1  366.36   13.50
  -5  -2  -1  384.56   13.00
  -5  -2  -1  379.46   13.10
  -5  -2  -1  386.06   13.40
  -5  -2  -1  367.16   22.30
  -5  -2  -1  365.26   14.10
  -5  -2  -1  335.77   15.20
  -5  -2  -1  367.16   13.10
   5   2   1  371.76   13.60
   5   2   1  384.46   15.70
   5   2   1  373.16   14.10
   5   2   1  363.86   22.80
   5   2   1  355.56   13.20
   5   2   1  361.96   12.90
   5   2   1  382.26   14.20
   5   2   1  381.36   13.20
  -6  -2  -1   32.00    3.60
  -6  -2  -1   29.50    3.30
  -6  -2  -1   34.40    2.80
  -6  -2  -1   31.70    3.10
  -6  -2  -1   33.90    3.90
  -6  -2  -1   31.20    2.70
  -6  -2  -1   38.10    9.80
  -6  -2  -1   36.20    2.80
   6   2   1   28.00    3.80
   6   2   1   31.80    2.60
   6   2   1   27.90    3.00
   6   2   1   33.40    2.80
   6   2   1   42.30    4.00
   6   2   1   29.00   10.00
   6   2   1   32.10    3.90
   6   2   1   31.00    2.90
  -7  -2  -1   14.90   10.20
  -7  -2  -1    7.60    2.40
  -7  -2  -1    9.10    1.90
  -7  -2  -1    8.30    2.90
  -7  -2  -1    8.30    2.00
  -7  -2  -1    7.70    2.10
   7   2   1    9.60    2.70
   7   2   1   13.50    3.60
   7   2   1   12.00    2.10
   7   2   1    6.60    3.30
   7   2   1   11.00    2.30
   7   2   1   19.60   10.80
   7   2   1    7.70    2.10
  -8  -2  -1   20.20    3.60
  -8  -2  -1   17.90    2.80
  -8  -2  -1   14.70    3.90
  -8  -2  -1   37.40   14.60
  -8  -2  -1   21.40    4.60
   8   2   1   15.50   13.40
   8   2   1   18.20    3.60
  -9  -2  -1    2.40    2.10
   9   2   1    2.10    3.60
   9   2   1    2.70    3.50
   9   2   1    0.50    2.40
 -10  -2  -1    8.60    3.50
  10   2   1   16.90    5.80
  10   2   1   16.80    4.90
   8  -3  -1   -5.90    2.80
   8  -3  -1   -2.00    3.10
  -8   3   1   -0.70    2.80
  -8   3   1   -1.20    2.60
  -8   3   1    2.10    3.00
   7  -3  -1  -29.90   13.40
   7  -3  -1   -2.10    2.60
   7  -3  -1    0.30    2.20
   7  -3  -1   -0.80    2.50
  -7   3   1    1.20    2.90
  -7   3   1    1.00    2.60
  -7   3   1   23.70   13.90
   6  -3  -1   -0.40    3.30
   6  -3  -1  -13.10   11.00
   6  -3  -1    1.20    2.20
   6  -3  -1    1.90    3.00
  -6   3   1    3.30    2.10
  -6   3   1    4.30    2.80
  -6   3   1   -1.90   10.10
   5  -3  -1   41.50    4.40
   5  -3  -1   38.80    3.50
   5  -3  -1   57.29   12.10
   5  -3  -1   38.20    4.70
  -5   3   1   50.09    4.30
  -5   3   1   39.30   10.30
  -5   3   1   45.40    4.60
  -5   3   1   47.70    3.40
  -5   3   1   39.40    4.30
   4  -3  -1  449.06   26.00
   4  -3  -1  471.05   18.40
   4  -3  -1  478.95   15.60
   4  -3  -1  490.05   16.20
   4  -3  -1  492.55   17.60
   4  -3  -1  487.85   18.50
  -4   3   1  473.75   16.40
  -4   3   1  493.25   18.00
  -4   3   1  479.35   17.50
  -4   3   1  440.56   25.90
  -4   3   1  468.05   17.30
  -4   3   1  486.55   15.60
  -4   3   1  482.15   17.70
  -4   3   1  463.05   18.50
   3  -3  -1   40.60    7.70
   3  -3  -1   34.40    2.10
   3  -3  -1   31.20    3.80
   3  -3  -1   33.70    2.80
   3  -3  -1   40.70    3.30
   3  -3  -1   34.20    2.60
   3  -3  -1   32.00    2.10
   3  -3  -1   21.70    3.40
  -3   3   1   36.70    3.60
  -3   3   1   31.30    2.00
  -3   3   1   35.20    3.30
  -3   3   1   36.60    3.30
  -3   3   1   44.40    8.00
  -3   3   1   34.60    2.30
  -3   3   1   29.30    3.40
   2  -3  -1   19.10    2.50
   2  -3  -1   20.00    1.50
   2  -3  -1   19.80    1.80
   2  -3  -1   15.90    2.10
   2  -3  -1   21.00    2.70
   2  -3  -1   20.40    2.70
   2  -3  -1   18.90    2.00
   2  -3  -1   22.20    4.80
  -2   3   1   21.50    2.50
  -2   3   1   22.20    3.00
  -2   3   1   21.60    2.20
  -2   3   1   18.80    2.50
  -2   3   1   15.40    8.50
  -2   3   1   16.40    1.50
  -2   3   1   17.40    2.40
  -2   3   1   18.70    1.70
   1  -3  -1  412.56   14.70
   1  -3  -1  435.96   13.90
   1  -3  -1  414.56   15.30
   1  -3  -1  420.76   18.60
   1  -3  -1  438.66   14.50
   1  -3  -1  442.86   15.00
   1  -3  -1  432.96   14.40
  -1   3   1  421.76   14.30
  -1   3   1  432.96   14.40
  -1   3   1  425.06   15.30
  -1   3   1  427.66   14.80
  -1   3   1  424.46   14.80
  -1   3   1  417.16   15.00
  -1   3   1  427.76   18.60
   0  -3  -1  252.27   11.80
   0  -3  -1  265.47    8.90
   0  -3  -1  264.17    8.90
   0  -3  -1  259.57    9.30
   0  -3  -1  262.77    9.50
   0  -3  -1  267.67    9.60
   0   3   1  261.47   11.90
   0   3   1  262.57    9.60
   0   3   1  262.47    9.60
   0   3   1  269.67    8.90
   0   3   1  266.77    9.30
   0   3   1  264.27    9.80
   0   3   1  272.97    9.40
  -1  -3  -1  322.57   14.00
  -1  -3  -1  347.77   11.80
  -1  -3  -1  339.47   11.90
  -1  -3  -1  346.67   11.80
  -1  -3  -1  331.17   11.60
  -1  -3  -1  322.87   11.60
  -1  -3  -1  343.47   11.60
   1   3   1  341.57   11.80
   1   3   1  342.27   12.00
   1   3   1  331.17   14.10
   1   3   1  348.17   11.60
   1   3   1  331.97   11.90
   1   3   1  337.37   11.60
  -2  -3  -1  404.06   13.60
  -2  -3  -1  402.36   14.20
  -2  -3  -1  414.46   13.80
  -2  -3  -1  426.26   14.60
  -2  -3  -1  399.26   14.10
  -2  -3  -1  403.86   17.50
   2   3   1  404.06   14.00
   2   3   1  383.56   17.40
   2   3   1  402.76   13.70
   2   3   1  408.76   14.10
   2   3   1  423.56   14.10
   2   3   1  396.46   13.30
   2   3   1  412.96   14.10
  -3  -3  -1  539.05   17.50
  -3  -3  -1  505.15   17.00
  -3  -3  -1  526.95   17.90
  -3  -3  -1  518.15   18.10
  -3  -3  -1  517.35   17.70
   3   3   1  526.15   23.20
   3   3   1  525.25   18.00
   3   3   1  517.75   17.90
   3   3   1  509.05   17.70
   3   3   1  492.85   22.60
   3   3   1  514.05   17.20
   3   3   1  522.45   17.90
  -4  -3  -1   43.30    3.30
  -4  -3  -1   37.10    2.70
  -4  -3  -1   39.00    1.90
  -4  -3  -1   39.50    2.30
  -4  -3  -1   38.20    2.70
  -4  -3  -1   40.70    3.00
  -4  -3  -1   36.80    2.50
  -4  -3  -1   35.90    3.10
   4   3   1   39.60    2.70
   4   3   1   37.50    3.00
   4   3   1   35.80    2.50
   4   3   1   39.30    1.90
   4   3   1   41.70    3.10
   4   3   1   41.40    3.20
   4   3   1   35.80    2.50
   4   3   1   49.50    8.30
  -5  -3  -1  166.98    7.20
  -5  -3  -1  164.88    7.10
  -5  -3  -1  168.68    7.80
  -5  -3  -1  178.28    8.10
  -5  -3  -1  176.28    7.20
  -5  -3  -1  170.18    7.00
  -5  -3  -1  172.98    6.30
   5   3   1  171.18    7.10
   5   3   1  158.18    8.80
   5   3   1  183.98   15.00
   5   3   1  155.68    7.70
   5   3   1  172.58    7.70
   5   3   1  174.88    7.90
   5   3   1  168.88    6.70
   5   3   1  166.88    6.30
  -6  -3  -1   -0.20    1.30
  -6  -3  -1    1.50    1.30
  -6  -3  -1    4.50    7.30
  -6  -3  -1    1.60    1.10
  -6  -3  -1    2.50    2.30
  -6  -3  -1    2.40    1.60
  -6  -3  -1    0.80    1.50
  -6  -3  -1    3.10    1.40
   6   3   1    0.80    2.40
   6   3   1    4.50    1.70
   6   3   1    5.70    2.70
   6   3   1   -0.20    2.50
   6   3   1    5.00    7.30
   6   3   1    3.30    1.60
   6   3   1    2.30    1.20
  -7  -3  -1   24.90   13.00
  -7  -3  -1   35.90    2.80
  -7  -3  -1   36.60    3.70
  -7  -3  -1   33.60    3.10
  -7  -3  -1   36.00    4.50
  -7  -3  -1   32.50    4.30
  -7  -3  -1   37.90    3.40
   7   3   1   31.70    4.00
   7   3   1   23.00    4.20
   7   3   1   33.50    3.10
   7   3   1   39.00    3.90
   7   3   1   31.40    4.60
   7   3   1   33.60    3.50
   7   3   1   30.30   11.10
  -8  -3  -1    5.00    3.40
  -8  -3  -1    9.00    2.10
   8   3   1    7.50    4.00
   8   3   1    9.10    2.60
  -9  -3  -1    4.30    3.70
  -9  -3  -1    6.60    2.90
   9   3   1    3.90    4.10
   9   3   1    7.60    4.80
   9   3   1   12.40    4.90
 -10  -3  -1   12.70    4.60
 -10  -3  -1   14.70    3.80
  10   3   1   14.10    4.70
  10   3   1    8.60    2.90
  10   3   1    6.90    4.00
   8  -4  -1    7.50    3.30
   8  -4  -1   10.60    4.10
  -8   4   1    7.20    3.60
   7  -4  -1   23.90    5.20
   7  -4  -1   22.00    4.70
   7  -4  -1   17.70    3.60
  -7   4   1   26.10    4.30
  -7   4   1   21.50    4.20
  -7   4   1   26.10    4.10
   6  -4  -1   45.80    6.20
   6  -4  -1   63.79    5.30
   6  -4  -1   66.79   15.10
   6  -4  -1   54.19    6.20
  -6   4   1   53.49    5.00
  -6   4   1   70.69   16.40
  -6   4   1   68.59    5.50
  -6   4   1   60.59    5.10
   5  -4  -1   64.09    4.80
   5  -4  -1   72.29    6.50
   5  -4  -1  104.79   15.10
  -5   4   1   65.99    5.90
  -5   4   1   71.19    5.70
  -5   4   1   67.19    5.20
  -5   4   1   89.79    7.60
  -5   4   1   71.09   13.20
   4  -4  -1   67.69    4.90
   4  -4  -1   72.89    5.80
   4  -4  -1   81.99   11.90
   4  -4  -1   83.99    6.10
   4  -4  -1   76.89    4.60
  -4   4   1   77.59    5.10
  -4   4   1   70.39    3.80
  -4   4   1   69.69    4.70
  -4   4   1   84.29    5.60
  -4   4   1   79.59   12.60
  -4   4   1   74.99    5.30
   3  -4  -1    2.60    1.50
   3  -4  -1   12.50    5.70
   3  -4  -1    1.70    1.60
   3  -4  -1    0.70    1.50
   3  -4  -1    1.10    1.40
   3  -4  -1    1.50    1.10
   3  -4  -1    3.50    1.00
  -3   4   1    3.40    1.80
  -3   4   1    7.80    5.70
  -3   4   1    0.10    1.40
  -3   4   1    1.90    1.90
  -3   4   1    3.10    1.10
  -3   4   1    1.70    1.90
  -3   4   1    4.00    1.60
  -3   4   1    0.30    1.00
   2  -4  -1   24.10    1.80
   2  -4  -1   26.10    2.80
   2  -4  -1   26.80    2.70
   2  -4  -1   30.10    5.80
   2  -4  -1   20.90    3.10
   2  -4  -1   28.90    2.30
   2  -4  -1   28.60    4.70
   2  -4  -1   24.50    2.30
  -2   4   1   28.50    3.00
  -2   4   1   24.40    2.10
  -2   4   1   25.70    1.90
  -2   4   1   29.80    2.90
  -2   4   1   21.90    5.20
  -2   4   1   24.40    2.50
  -2   4   1   27.70    3.40
   1  -4  -1  645.94   22.10
   1  -4  -1  653.73   21.10
   1  -4  -1  613.94   21.80
   1  -4  -1  655.73   23.00
   1  -4  -1  655.33   21.60
   1  -4  -1  615.44   25.90
   1  -4  -1  646.94   22.50
  -1   4   1  652.73   22.10
  -1   4   1  647.54   22.40
  -1   4   1  667.03   21.50
  -1   4   1  643.94   22.00
  -1   4   1  647.64   21.50
   0  -4  -1  746.23   24.80
   0  -4  -1  737.43   25.00
   0  -4  -1  760.52   24.10
   0  -4  -1  711.63   27.20
   0   4   1  739.63   24.70
   0   4   1  727.93   27.40
  -1  -4  -1    7.70    1.50
  -1  -4  -1   11.80    1.50
  -1  -4  -1    7.70    1.90
  -1  -4  -1    8.60    1.50
  -1  -4  -1    8.60    2.60
  -1  -4  -1    8.50    1.00
  -1  -4  -1   12.90    1.40
  -1  -4  -1    9.10    1.00
  -1  -4  -1    9.60    1.70
   1   4   1   10.70    1.30
   1   4   1    7.10    1.60
   1   4   1    8.30    1.60
   1   4   1   11.40    1.70
   1   4   1   10.20    1.90
   1   4   1    8.90    1.80
   1   4   1   10.10    2.80
  -2  -4  -1   27.50    1.60
  -2  -4  -1   36.50    5.00
  -2  -4  -1   26.10    2.50
  -2  -4  -1   27.30    2.40
  -2  -4  -1   27.30    1.50
  -2  -4  -1   28.70    2.30
  -2  -4  -1   30.30    2.70
  -2  -4  -1   24.00    2.50
   2   4   1   25.20    2.40
   2   4   1   26.60    2.40
   2   4   1   29.20    2.70
   2   4   1   26.50    2.00
   2   4   1   27.20    2.10
   2   4   1   25.10    1.70
   2   4   1   37.10    5.20
   2   4   1   25.80    1.50
   2   4   1   26.70    2.60
  -3  -4  -1   20.50    2.40
  -3  -4  -1   17.80    2.50
  -3  -4  -1   19.30    2.00
  -3  -4  -1   16.60    2.50
  -3  -4  -1   20.90    1.80
  -3  -4  -1   16.50    1.70
   3   4   1   18.40    2.10
   3   4   1   19.70    1.70
   3   4   1   17.80    2.20
   3   4   1   17.60    2.20
   3   4   1   14.50    2.20
   3   4   1   10.80    4.20
   3   4   1   16.90    1.70
   3   4   1   18.40    2.20
  -4  -4  -1  104.49    5.30
  -4  -4  -1  118.29    8.60
  -4  -4  -1  115.49    4.60
  -4  -4  -1  122.39    5.90
  -4  -4  -1  108.19    5.30
  -4  -4  -1  114.19    5.00
  -4  -4  -1  114.09    5.40
   4   4   1  112.69    5.30
   4   4   1  118.59   10.80
   4   4   1  111.69    5.90
   4   4   1  107.79    4.90
   4   4   1  124.99    5.80
   4   4   1  113.99    5.60
   4   4   1  115.59    4.70
   4   4   1  121.89   11.70
  -5  -4  -1    7.00    0.90
  -5  -4  -1    6.20    1.80
  -5  -4  -1    5.40    1.50
  -5  -4  -1   14.30    3.20
  -5  -4  -1    4.80    1.30
  -5  -4  -1    8.10    2.50
  -5  -4  -1    5.10    2.00
   5   4   1    4.00    1.80
   5   4   1   12.60    2.80
   5   4   1    4.20    1.80
   5   4   1    7.00    1.40
   5   4   1   13.70    2.50
   5   4   1    5.00    1.60
   5   4   1    6.80    6.30
   5   4   1    5.30    6.00
   5   4   1    5.00    0.90
  -6  -4  -1   72.79    5.10
  -6  -4  -1   69.79    5.00
  -6  -4  -1   72.19    4.50
  -6  -4  -1   72.99    3.30
  -6  -4  -1   75.79    4.40
  -6  -4  -1   71.29    4.50
  -6  -4  -1   72.79    4.50
   6   4   1   75.39    3.30
   6   4   1   71.79    4.10
   6   4   1   64.29    4.30
   6   4   1   71.19    5.40
   6   4   1   65.59   11.70
   6   4   1   69.39    4.80
   6   4   1   70.49    4.40
   6   4   1   72.59    5.40
  -7  -4  -1   31.10    3.50
  -7  -4  -1   30.80    2.50
  -7  -4  -1   31.20    3.60
  -7  -4  -1   32.50    3.60
  -7  -4  -1   28.20    3.30
   7   4   1   16.50   11.20
   7   4   1   28.40    3.00
   7   4   1   29.30    3.20
   7   4   1   34.60    4.60
   7   4   1   26.50    3.20
   7   4   1   31.10    4.40
  -8  -4  -1    0.10    2.10
  -8  -4  -1    3.40    3.10
  -8  -4  -1   -0.50    2.20
   8   4   1   -1.40    2.00
  -9  -4  -1    2.80    3.60
  -9  -4  -1    1.90    2.60
   9   4   1    1.10    2.30
   9   4   1    5.50    4.30
   9   4   1    8.70    4.60
 -10  -4  -1   -2.70    2.50
 -10  -4  -1    6.50    4.20
  10   4   1    5.10    5.00
  10   4   1   -1.50    2.30
  10   4   1   -1.80    4.40
   7  -5  -1    6.00    3.70
   7  -5  -1    5.40    3.70
  -7   5   1    3.10    3.10
  -7   5   1   11.20    3.40
  -7   5   1   10.80    3.80
   6  -5  -1   -1.80    2.70
   6  -5  -1   -0.90    2.80
   6  -5  -1   -3.80    3.10
  -6   5   1    0.00    2.60
  -6   5   1   -0.60    2.00
  -6   5   1   -1.00    2.50
   5  -5  -1   35.70    4.30
   5  -5  -1   32.40    5.10
   5  -5  -1   33.10   12.60
   5  -5  -1   33.50    5.40
  -5   5   1   35.50   11.80
  -5   5   1   29.10    3.90
  -5   5   1   36.30    4.50
  -5   5   1   33.70    4.30
   4  -5  -1   70.09    6.20
   4  -5  -1   77.99    6.50
   4  -5  -1   83.79   12.80
   4  -5  -1   84.09    5.10
   4  -5  -1   93.99    6.50
  -4   5   1   70.39    5.00
  -4   5   1   74.19    5.40
  -4   5   1   71.49    5.20
  -4   5   1   65.69    5.20
  -4   5   1   91.79   13.10
   3  -5  -1   17.50    4.80
   3  -5  -1   19.00    6.90
   3  -5  -1   10.20    1.70
   3  -5  -1   14.70    2.80
   3  -5  -1   13.70    2.30
   3  -5  -1   14.10    2.90
  -3   5   1   13.90    3.10
  -3   5   1   14.60    1.60
  -3   5   1   10.20    2.30
  -3   5   1   22.20    7.20
  -3   5   1   14.20    2.40
  -3   5   1   10.00    2.70
  -3   5   1   12.00    2.80
   2  -5  -1   27.80    3.40
   2  -5  -1   24.90    2.50
   2  -5  -1   25.30    3.30
   2  -5  -1   29.00    6.40
   2  -5  -1   24.40    2.50
   2  -5  -1   29.50    2.00
   2  -5  -1   28.60    3.70
  -2   5   1   27.80    6.40
  -2   5   1   31.20    3.40
  -2   5   1   32.00    3.60
  -2   5   1   27.20    2.50
   1  -5  -1    5.60    1.10
   1  -5  -1    4.20    1.60
   1  -5  -1    1.30    1.30
   1  -5  -1    6.60    1.80
   1  -5  -1    4.90    2.30
   1  -5  -1    3.90    1.60
   1  -5  -1    7.30    4.00
   1  -5  -1    4.50    1.30
   1  -5  -1    3.40    1.30
  -1   5   1    7.10    1.60
  -1   5   1    6.80    1.70
  -1   5   1    2.90    1.80
  -1   5   1    4.00    1.60
  -1   5   1    8.70    4.00
   0  -5  -1    0.00    1.10
   0  -5  -1    0.20    0.90
   0  -5  -1   -3.70    1.60
   0  -5  -1    0.60    2.30
   0  -5  -1   -1.00    1.00
   0  -5  -1    0.60    1.00
   0  -5  -1    0.70    0.90
   0  -5  -1    2.00    2.80
   0  -5  -1   -0.70    1.40
   0   5   1    3.70    2.70
   0   5   1    2.10    1.70
   0   5   1   -2.30    1.10
   0   5   1    2.00    1.40
   0   5   1   -0.20    1.40
   0   5   1   -3.30    0.90
   0   5   1    2.30    1.40
  -1  -5  -1    0.40    1.50
  -1  -5  -1    0.40    0.90
  -1  -5  -1    0.20    1.70
  -1  -5  -1   -1.00    1.30
  -1  -5  -1    0.60    0.90
  -1  -5  -1    0.10    1.20
  -1  -5  -1   -0.60    0.90
  -1  -5  -1   -1.30    2.40
  -1  -5  -1   -0.20    1.20
   1   5   1   -2.30    2.20
   1   5   1   -0.30    1.30
   1   5   1    0.30    1.00
   1   5   1   -0.10    1.20
   1   5   1    2.70    1.80
   1   5   1   -0.70    1.60
   1   5   1    2.30    2.00
  -2  -5  -1   87.39    7.30
  -2  -5  -1   87.69    5.00
  -2  -5  -1   88.49    4.50
  -2  -5  -1   91.99    3.70
  -2  -5  -1   89.59    3.70
  -2  -5  -1   92.89    4.80
  -2  -5  -1   84.49    4.60
   2   5   1  103.39    4.80
   2   5   1   94.19    4.60
   2   5   1   88.49    5.00
   2   5   1   89.59    4.70
   2   5   1   88.69    7.50
   2   5   1   94.09    4.80
   2   5   1   91.09    4.40
  -3  -5  -1   35.10    3.20
  -3  -5  -1   40.30    3.50
  -3  -5  -1   39.40    1.60
  -3  -5  -1   36.40    2.30
  -3  -5  -1   48.70    5.60
  -3  -5  -1   38.20    3.00
   3   5   1   31.40    3.30
   3   5   1   40.00    3.20
   3   5   1   39.50    2.40
   3   5   1   32.60    3.20
   3   5   1   39.60    2.40
   3   5   1   32.40    3.20
   3   5   1   51.89    7.00
   3   5   1   39.60    6.60
  -4  -5  -1   12.30    1.80
  -4  -5  -1   17.10    2.40
  -4  -5  -1   14.60    2.60
  -4  -5  -1   14.60    2.70
  -4  -5  -1   14.10    1.80
  -4  -5  -1   16.70    2.40
   4   5   1   14.10    2.50
   4   5   1   15.30    2.60
   4   5   1   16.00    2.30
   4   5   1   17.40    1.70
   4   5   1   18.10    2.00
   4   5   1   23.40    6.40
   4   5   1   15.70    2.30
  -5  -5  -1    1.10    1.80
  -5  -5  -1    0.20    2.00
  -5  -5  -1   -1.00    1.50
  -5  -5  -1    0.80    0.90
  -5  -5  -1   -3.20    2.10
  -5  -5  -1    0.20    1.20
   5   5   1   -1.10    1.70
   5   5   1    0.90    1.20
   5   5   1   -1.90    1.70
   5   5   1    1.40    1.30
   5   5   1   -2.00    1.20
   5   5   1    0.80    0.90
   5   5   1   -1.50    5.30
   5   5   1   -3.40    5.40
  -6  -5  -1    4.90    2.00
  -6  -5  -1    4.00    1.80
  -6  -5  -1    5.00    1.90
  -6  -5  -1    8.10    2.40
  -6  -5  -1    4.20    2.10
  -6  -5  -1    5.00    2.70
   6   5   1    5.20    0.80
   6   5   1    6.90    7.70
   6   5   1    3.80    2.00
   6   5   1    3.00    2.40
   6   5   1    4.90    2.10
   6   5   1    5.50    1.30
   6   5   1    4.60    1.80
   6   5   1    4.40    1.90
  -7  -5  -1   17.90    3.10
  -7  -5  -1   14.10    2.90
  -7  -5  -1   17.70    2.90
  -7  -5  -1   17.70    2.90
  -7  -5  -1   17.70    3.40
   7   5   1   16.90    2.80
   7   5   1   15.10    9.10
   7   5   1   17.40    3.20
   7   5   1   14.00    3.00
   7   5   1   23.50    3.70
  -8  -5  -1   23.40    3.50
  -8  -5  -1   17.80    3.60
  -8  -5  -1   22.70    3.40
  -8  -5  -1   22.20    6.80
   8   5   1   18.10   12.20
   8   5   1   19.20    3.30
  -9  -5  -1   89.79    8.10
  -9  -5  -1   70.29    6.00
   9   5   1   83.79    5.90
   9   5   1   95.49    7.40
   9   5   1   97.49    7.40
 -10  -5  -1   15.10    5.00
 -10  -5  -1    7.00    3.20
  10   5   1    4.80    4.80
  10   5   1    6.80    4.70
  10   5   1    4.40    2.80
 -11  -5  -1    1.30    3.00
   6  -6  -1   -0.50    3.70
   6  -6  -1    3.50    3.40
  -6   6   1    2.00    2.70
  -6   6   1    6.80    3.60
  -6   6   1   -0.80    2.90
   5  -6  -1   -1.00    2.30
   5  -6  -1   -1.20    2.20
   5  -6  -1   -1.80    2.40
  -5   6   1    0.80    3.00
  -5   6   1    1.10    2.70
  -5   6   1   -2.20    2.20
   4  -6  -1   12.20    3.90
   4  -6  -1   10.60    3.00
   4  -6  -1    3.90    9.30
   4  -6  -1    5.00    2.60
  -4   6   1    9.90    8.90
  -4   6   1   12.70    2.90
  -4   6   1    7.60    3.30
  -4   6   1   11.20    3.20
   3  -6  -1   12.80    3.70
   3  -6  -1   14.60    3.70
   3  -6  -1   13.50    2.50
   3  -6  -1   15.60    7.50
  -3   6   1   24.40    7.70
  -3   6   1   22.60    3.50
  -3   6   1   17.70    2.70
  -3   6   1   17.40    3.40
  -3   6   1   16.10    3.20
   2  -6  -1    6.80    1.90
   2  -6  -1    9.00    2.50
   2  -6  -1    6.80    1.30
   2  -6  -1    6.70    1.90
   2  -6  -1   14.30    5.60
   2  -6  -1    5.40    2.70
  -2   6   1    5.10    5.20
  -2   6   1    7.10    2.10
  -2   6   1    6.10    2.30
  -2   6   1    9.80    2.00
  -2   6   1    7.90    2.40
   1  -6  -1   23.50    2.80
   1  -6  -1   22.70    2.30
   1  -6  -1   22.10    3.20
   1  -6  -1   23.00    3.20
   1  -6  -1   23.30    2.00
   1  -6  -1   23.10    5.10
   1  -6  -1   24.00    3.20
   1  -6  -1   23.70    2.20
  -1   6   1   19.20    2.20
  -1   6   1   22.60    2.90
  -1   6   1   22.80    2.70
  -1   6   1   28.90    5.80
  -1   6   1   23.80    2.50
  -1   6   1   16.90    2.80
   0  -6  -1    0.50    1.00
   0  -6  -1    5.30    5.30
   0  -6  -1   -1.70    1.00
   0  -6  -1    1.00    2.00
   0  -6  -1   -0.20    1.80
   0  -6  -1    0.90    1.10
   0  -6  -1    0.30    1.20
   0  -6  -1    0.10    1.70
   0  -6  -1   -0.10    1.20
   0   6   1    0.00    1.80
   0   6   1    1.80    1.50
   0   6   1    4.60    3.20
   0   6   1   -0.90    1.40
   0   6   1    3.00    1.70
   0   6   1    0.30    1.10
  -1  -6  -1   10.90    2.00
  -1  -6  -1    7.90    2.20
  -1  -6  -1    7.80    1.30
  -1  -6  -1    8.00    1.30
  -1  -6  -1   11.40    1.70
  -1  -6  -1   11.20    1.80
  -1  -6  -1   12.00    3.70
  -1  -6  -1    7.50    1.70
  -1  -6  -1    9.00    2.20
  -1  -6  -1    8.70    2.30
   1   6   1    8.00    2.10
   1   6   1   10.60    2.40
   1   6   1    6.10    1.50
   1   6   1    8.00    2.00
   1   6   1    8.00    2.50
   1   6   1    6.10    3.20
  -2  -6  -1   66.39    3.80
  -2  -6  -1   65.39    4.50
  -2  -6  -1   72.39    7.00
  -2  -6  -1   65.69    3.20
  -2  -6  -1   62.49    3.10
  -2  -6  -1   67.79    4.40
  -2  -6  -1   64.39    3.10
  -2  -6  -1   77.39    4.60
  -2  -6  -1   64.69    4.10
   2   6   1   57.59    6.50
   2   6   1   72.59    4.70
   2   6   1   63.29    3.30
   2   6   1   70.49    4.50
   2   6   1   64.09    4.00
   2   6   1   69.99    3.90
  -3  -6  -1  105.59    5.80
  -3  -6  -1  113.39    4.70
  -3  -6  -1  111.29    6.00
  -3  -6  -1  110.59    5.50
  -3  -6  -1  111.79    6.10
   3   6   1  111.09    9.90
   3   6   1  106.49    5.30
   3   6   1  113.19    5.80
   3   6   1  109.89    5.00
   3   6   1  115.09   10.10
   3   6   1  111.09    4.30
   3   6   1  108.79    5.80
   3   6   1  107.59    6.00
  -4  -6  -1   57.69    4.30
  -4  -6  -1   66.09    4.30
  -4  -6  -1   65.49    4.30
  -4  -6  -1   58.79    3.40
  -4  -6  -1   55.79    4.50
  -4  -6  -1   57.29    4.00
   4   6   1   67.99    4.30
   4   6   1   50.69   11.30
   4   6   1   66.49    4.60
   4   6   1   61.29    4.50
   4   6   1   58.99    3.30
   4   6   1   58.89    3.30
   4   6   1   71.19    9.80
   4   6   1   65.09    4.10
  -5  -6  -1   31.20    4.00
  -5  -6  -1   36.50    4.00
  -5  -6  -1   41.40    3.20
  -5  -6  -1   41.00    3.80
  -5  -6  -1   34.10    3.80
   5   6   1   34.50    3.30
   5   6   1   35.60    3.60
   5   6   1   38.80    2.40
   5   6   1   31.40    3.70
   5   6   1   35.10    3.00
   5   6   1   34.20    3.30
   5   6   1   42.10    8.80
  -6  -6  -1   70.79    4.40
  -6  -6  -1   78.29    9.10
  -6  -6  -1   73.89    5.70
  -6  -6  -1   78.09    5.10
  -6  -6  -1   80.19    5.00
  -6  -6  -1   75.29    5.00
   6   6   1   65.69   11.20
   6   6   1   72.79    4.40
   6   6   1   56.49   11.90
   6   6   1   70.49    5.40
   6   6   1   80.99    6.70
   6   6   1   74.19    3.50
   6   6   1   69.99    5.00
   6   6   1   71.19    4.50
  -7  -6  -1   10.20    2.70
  -7  -6  -1    8.50    2.90
  -7  -6  -1    7.50    2.30
  -7  -6  -1   14.20    3.70
   7   6   1   10.50    2.30
   7   6   1    4.40    3.10
   7   6   1    9.80    3.40
   7   6   1   17.30    9.50
   7   6   1   10.90    2.50
  -8  -6  -1    9.20    3.90
  -8  -6  -1    8.50    2.60
  -8  -6  -1    8.50    3.10
   8   6   1    2.90    2.60
   8   6   1    3.30   11.40
   8   6   1    3.00    2.70
   8   6   1    9.20    2.30
  -9  -6  -1    3.70    3.70
  -9  -6  -1   -4.40    2.70
  -9  -6  -1   -2.60    2.10
   9   6   1    4.50    3.10
   9   6   1    3.10    3.90
   9   6   1  -13.90   14.00
   9   6   1    1.10    2.40
 -10  -6  -1    2.20    2.90
 -10  -6  -1   -1.00    4.00
  10   6   1    0.20    4.10
  10   6   1    2.20    2.60
  10   6   1    0.80    4.20
   6  -7  -1    8.00    4.80
   6  -7  -1    6.90    3.80
  -6   7   1    3.40    3.10
   5  -7  -1    7.90    3.50
   5  -7  -1   10.10    4.10
   5  -7  -1    2.50    2.90
  -5   7   1    6.50    2.80
  -5   7   1    5.50    2.80
  -5   7   1    9.90    3.60
   4  -7  -1    0.60    3.40
   4  -7  -1    0.40    2.30
   4  -7  -1    1.00    2.90
  -4   7   1    5.70    2.60
  -4   7   1    1.50    2.30
  -4   7   1   -1.50   16.50
   3  -7  -1   -1.40    2.70
   3  -7  -1   -2.00    2.00
   3  -7  -1   -3.60    7.50
   3  -7  -1    0.70    1.80
  -3   7   1   -3.20    1.50
  -3   7   1    0.20    2.40
  -3   7   1    7.20    7.50
  -3   7   1   -1.60    1.80
   2  -7  -1    5.30    2.40
   2  -7  -1   -1.20    2.50
   2  -7  -1    3.30    3.00
   2  -7  -1    2.20    2.60
   2  -7  -1   13.50    6.30
  -2   7   1    5.50    6.20
  -2   7   1    2.70    1.80
  -2   7   1    5.50    2.10
  -2   7   1    6.40    2.30
  -2   7   1   11.90    4.60
   1  -7  -1   19.30    3.60
   1  -7  -1   16.10    2.70
   1  -7  -1   16.90    2.00
   1  -7  -1   21.00    2.40
   1  -7  -1   14.40    5.20
   1  -7  -1   18.10    2.60
  -1   7   1   22.10    5.40
  -1   7   1   14.70    2.20
  -1   7   1   16.10    2.80
  -1   7   1   16.40    2.80
   0  -7  -1   40.60    3.80
   0  -7  -1   38.50    4.40
   0  -7  -1   38.20    3.30
   0  -7  -1   40.80    3.10
   0  -7  -1   41.40    3.00
   0  -7  -1   27.50    3.40
   0  -7  -1   45.60    5.90
   0  -7  -1   30.90    3.50
   0  -7  -1   35.50    2.60
   0   7   1   37.80    3.40
   0   7   1   31.50    3.70
   0   7   1   37.60    2.90
   0   7   1   44.30    6.10
   0   7   1   45.60    3.50
  -1  -7  -1    2.70    2.10
  -1  -7  -1    8.00    2.10
  -1  -7  -1    3.40    1.20
  -1  -7  -1    8.50    1.80
  -1  -7  -1    5.70    2.10
  -1  -7  -1    6.10    1.40
  -1  -7  -1    8.00    1.80
  -1  -7  -1    5.80    2.00
  -1  -7  -1    7.00    3.30
  -1  -7  -1    7.30    1.80
   1   7   1    5.70    2.30
   1   7   1    4.90    1.60
   1   7   1    8.10    3.70
   1   7   1    5.60    1.90
   1   7   1    4.20    1.80
  -2  -7  -1   66.19    3.40
  -2  -7  -1   68.59    4.50
  -2  -7  -1   62.99    4.00
  -2  -7  -1   72.59    7.10
  -2  -7  -1   71.79    3.50
  -2  -7  -1   64.79    4.40
  -2  -7  -1   72.09    4.60
   2   7   1   67.19    4.50
   2   7   1   71.19    3.70
   2   7   1   67.69    4.20
   2   7   1   74.09    4.50
   2   7   1   81.79    7.40
   2   7   1   68.89    5.00
  -3  -7  -1  321.57   11.40
  -3  -7  -1  333.67   12.80
  -3  -7  -1  332.87   13.40
  -3  -7  -1  334.87   13.20
  -3  -7  -1  339.17   13.20
  -3  -7  -1  331.87   11.80
   3   7   1  340.17   13.40
   3   7   1  334.27   13.40
   3   7   1  347.47   18.00
   3   7   1  337.77   12.40
   3   7   1  337.17   11.50
   3   7   1  332.17   13.00
   3   7   1  336.27   12.80
   3   7   1  316.17   17.30
  -4  -7  -1    2.00    0.60
  -4  -7  -1    3.20    1.20
  -4  -7  -1    2.40    1.50
  -4  -7  -1    3.10    2.30
  -4  -7  -1    2.20    0.60
  -4  -7  -1   -0.20    1.70
  -4  -7  -1    2.50    1.50
  -4  -7  -1   -0.60    1.60
   4   7   1    0.10    1.20
   4   7   1   -0.40    5.40
   4   7   1   -1.10    1.80
   4   7   1   -0.60    2.20
   4   7   1    4.80    2.00
   4   7   1    5.60    5.50
   4   7   1   -0.50    1.90
   4   7   1    1.60    1.40
  -5  -7  -1   74.09    5.40
  -5  -7  -1   86.39    5.50
  -5  -7  -1   78.79    5.20
  -5  -7  -1   78.79    5.90
  -5  -7  -1   83.09    5.80
  -5  -7  -1   88.19    5.30
   5   7   1   82.39    4.00
   5   7   1   84.59    5.40
   5   7   1   87.49    5.80
   5   7   1   84.79    5.80
   5   7   1   82.89    5.10
   5   7   1   78.59   11.10
   5   7   1   92.39    4.50
   5   7   1   97.09   12.40
  -6  -7  -1   20.00    3.50
  -6  -7  -1   17.60    2.60
  -6  -7  -1   22.80    5.00
   6   7   1   22.40    3.60
   6   7   1   18.30    2.60
   6   7   1   32.40    9.90
   6   7   1   23.90    3.30
   6   7   1   17.20    3.40
  -7  -7  -1   62.59    5.60
  -7  -7  -1   56.99    4.30
  -7  -7  -1   59.29    8.70
   7   7   1   58.69    4.40
   7   7   1   55.89    4.30
   7   7   1   45.90   11.80
   7   7   1   56.79    5.50
   7   7   1   49.90    4.70
  -8  -7  -1   92.09    7.90
  -8  -7  -1   97.19    6.10
  -8  -7  -1  108.29    7.20
   8   7   1   99.99    6.40
   8   7   1  103.89   18.10
   8   7   1   95.19    7.30
   8   7   1   83.29    6.50
  -9  -7  -1    6.10    4.10
  -9  -7  -1    5.10    2.20
  -9  -7  -1    5.90    3.30
   9   7   1    1.80    3.50
   9   7   1    4.80    2.80
   9   7   1   -5.20   13.80
   9   7   1   -0.70    2.50
 -10  -7  -1    7.50    3.10
 -10  -7  -1    6.50    4.60
  10   7   1   10.10    3.10
  10   7   1   10.50    4.60
  10   7   1    7.90    3.60
   5  -8  -1    8.10    5.40
   5  -8  -1    7.50    3.80
  -5   8   1    2.10    3.30
  -5   8   1    5.70    4.10
   4  -8  -1    6.20    3.40
   4  -8  -1    5.30    3.00
   4  -8  -1    1.90    3.50
  -4   8   1    4.10    3.30
  -4   8   1    0.80    2.90
   3  -8  -1   -4.10    2.10
   3  -8  -1   -0.70    2.90
   3  -8  -1   -3.50    2.30
  -3   8   1   -4.00    8.10
  -3   8   1   -1.40    1.90
  -3   8   1    0.00    2.30
  -3   8   1    0.70    2.30
   2  -8  -1   20.70    7.40
   2  -8  -1   18.90    3.70
   2  -8  -1   14.30    3.80
   2  -8  -1   14.30    4.10
  -2   8   1   15.50    2.70
  -2   8   1   25.40    5.20
  -2   8   1   20.90    8.40
  -2   8   1   10.00    3.20
   1  -8  -1   23.60    3.90
   1  -8  -1   25.40    3.60
   1  -8  -1   25.90    4.10
   1  -8  -1   24.80    6.10
  -1   8   1   35.20    4.00
  -1   8   1   26.10    3.10
  -1   8   1   24.80    6.50
  -1   8   1   26.70    4.00
   0  -8  -1   87.89    6.60
   0  -8  -1   85.39    4.80
   0  -8  -1   98.09    8.20
   0  -8  -1   88.79    5.70
   0  -8  -1   79.39    5.80
   0  -8  -1   86.59    5.90
   0   8   1   94.19    6.00
   0   8   1   88.89    5.40
   0   8   1   84.89    8.50
   0   8   1   88.19    6.00
  -1  -8  -1   18.90    2.50
  -1  -8  -1   16.20    2.00
  -1  -8  -1   22.10    3.00
  -1  -8  -1   15.60    2.00
  -1  -8  -1   16.00    2.60
  -1  -8  -1   15.40    4.00
  -1  -8  -1   14.60    2.80
  -1  -8  -1   19.30    3.30
  -1  -8  -1   18.40    2.80
   1   8   1   20.70    3.00
   1   8   1   19.00    4.40
   1   8   1   17.00    3.30
   1   8   1   18.00    2.60
  -2  -8  -1   93.29    5.60
  -2  -8  -1   98.69    5.90
  -2  -8  -1   92.29    5.60
  -2  -8  -1   95.39    4.50
  -2  -8  -1  104.89    5.60
  -2  -8  -1   84.49    6.10
  -2  -8  -1  100.39    6.20
  -2  -8  -1   96.89    4.40
  -2  -8  -1   96.09    5.80
   2   8   1  100.59    6.00
   2   8   1   99.79    6.20
   2   8   1   97.49    5.00
   2   8   1   95.79    5.50
   2   8   1   90.19    8.40
  -3  -8  -1   17.60    3.30
  -3  -8  -1   16.70    1.90
  -3  -8  -1   16.40    2.90
  -3  -8  -1   21.90    5.10
  -3  -8  -1   11.30    3.00
  -3  -8  -1   15.80    3.00
  -3  -8  -1   15.00    1.90
  -3  -8  -1   18.40    3.10
   3   8   1   16.70    5.30
   3   8   1   16.60    2.50
   3   8   1   16.30    2.80
   3   8   1   19.00    3.20
   3   8   1   25.60    6.20
   3   8   1   16.60    2.00
  -4  -8  -1   12.20    3.00
  -4  -8  -1    9.10    1.50
  -4  -8  -1   15.30    2.90
  -4  -8  -1   12.60    3.20
   4   8   1    9.60    2.80
   4   8   1    4.20    5.70
   4   8   1   14.00    6.80
   4   8   1    8.80    1.90
   4   8   1    6.00    2.30
   4   8   1    9.10    2.60
   4   8   1   12.10    1.90
   4   8   1    5.60    2.30
  -5  -8  -1    1.10    1.50
  -5  -8  -1    3.80    2.10
  -5  -8  -1    1.80    2.60
   5   8   1    3.10    1.70
   5   8   1    4.30    1.90
   5   8   1    3.70    1.40
   5   8   1   10.10    7.20
   5   8   1    0.50    2.00
   5   8   1    5.50    2.60
  -6  -8  -1   46.70    5.00
  -6  -8  -1   48.50    5.60
  -6  -8  -1   47.40    3.90
   6   8   1   52.29    4.60
   6   8   1   44.30    4.40
   6   8   1   49.30    4.50
   6   8   1   62.29   12.10
   6   8   1   57.39    5.40
  -7  -8  -1  139.59    9.00
  -7  -8  -1  138.39    7.00
   7   8   1  130.69    7.50
   7   8   1  141.89    8.40
   7   8   1  137.99   17.90
  -8  -8  -1   -0.70    2.90
  -8  -8  -1   -1.10    3.00
  -8  -8  -1   -2.10    1.80
   8   8   1   -1.30    2.80
   8   8   1   -3.00   12.20
   8   8   1    0.70    1.80
  -9  -8  -1    1.40    2.80
  -9  -8  -1    1.00    3.20
  -9  -8  -1    0.70    2.40
   9   8   1  -22.20   13.50
   9   8   1   -1.50    3.10
   9   8   1   -2.10    1.60
   9   8   1   -1.70    1.90
 -10  -8  -1    4.40    2.80
 -10  -8  -1    7.30    4.00
 -10  -8  -1   -1.60    3.80
  10   8   1    1.30    2.90
  10   8   1   -0.10    3.50
  10   8   1    0.20    3.80
   4  -9  -1    0.90    3.90
   4  -9  -1   -0.40    3.20
  -4   9   1   -3.10    3.20
  -4   9   1    3.80    3.60
   3  -9  -1    2.00    2.80
   3  -9  -1    4.40    3.40
   3  -9  -1    8.00    4.00
  -3   9   1    7.00    3.40
  -3   9   1    3.40    2.70
   2  -9  -1   18.40    3.80
   2  -9  -1   21.60    9.60
   2  -9  -1    7.40    3.70
   2  -9  -1   11.00    4.30
  -2   9   1   19.90    4.10
  -2   9   1   18.50    8.30
  -2   9   1   12.40    3.50
   1  -9  -1    8.80    3.20
   1  -9  -1    2.10    5.60
   1  -9  -1   -3.00    3.00
   1  -9  -1    4.10    2.90
  -1   9   1    6.20    4.50
  -1   9   1    6.30    5.80
  -1   9   1    3.80    2.80
   0  -9  -1    6.80    3.20
   0  -9  -1    9.90    4.40
   0  -9  -1    9.00    3.30
   0  -9  -1    3.20    3.30
   0   9   1    4.20    2.40
   0   9   1    2.70    2.10
   0   9   1    5.60    2.50
   0   9   1   11.00    4.70
  -1  -9  -1    1.50    2.10
  -1  -9  -1   -2.20    2.50
  -1  -9  -1   -2.70    2.20
  -1  -9  -1    3.30    2.90
   1   9   1   -0.90    2.50
   1   9   1   -0.20    3.90
   1   9   1   -2.10    2.00
   1   9   1    0.80    2.20
  -2  -9  -1   16.90    3.50
  -2  -9  -1   14.10    2.00
  -2  -9  -1    7.90    2.50
  -2  -9  -1   16.10    3.50
   2   9   1   16.50    3.60
   2   9   1   11.80    2.80
   2   9   1   16.70    2.90
   2   9   1   13.70    5.40
   2   9   1   16.40    2.70
   2   9   1   20.30    5.10
  -3  -9  -1   46.10    4.40
  -3  -9  -1   50.09    5.30
  -3  -9  -1   52.99    3.40
  -3  -9  -1   49.00    4.80
   3   9   1   36.50    6.80
   3   9   1   49.70    3.60
   3   9   1   52.79    8.60
   3   9   1   47.00    4.00
   3   9   1   56.09    5.30
   3   9   1   43.10    4.90
  -4  -9  -1    6.50    2.90
  -4  -9  -1    6.20    3.00
   4   9   1    3.20    5.90
   4   9   1    6.90    3.00
   4   9   1    7.60    2.90
   4   9   1    9.60    2.20
   4   9   1    7.40    2.20
  -5  -9  -1   33.10    2.90
  -5  -9  -1   33.40    4.60
   5   9   1   35.30    4.60
   5   9   1   32.20    4.50
   5   9   1   43.50    9.00
  -6  -9  -1    0.10    2.80
  -6  -9  -1   -2.00    1.70
  -6  -9  -1   -2.80    1.80
   6   9   1   -1.10    2.60
   6   9   1   -1.10    2.20
  -7  -9  -1    6.20    3.60
  -7  -9  -1   11.80    2.70
  -7  -9  -1    9.30    3.80
   7   9   1   12.70    3.60
   7   9   1   10.30    2.90
   7   9   1   12.90    3.20
   7   9   1   21.50   10.80
  -8  -9  -1    0.00    1.90
  -8  -9  -1   -4.10    3.00
  -8  -9  -1   -0.20    3.30
   8   9   1   -0.30    2.40
   8   9   1   -2.40    2.60
   8   9   1    2.20    3.00
   8   9   1   13.30   13.20
  -9  -9  -1   -3.60    3.50
  -9  -9  -1   11.40    3.60
  -9  -9  -1    3.00    2.50
   9   9   1    8.50    2.70
   9   9   1    7.60    3.60
   9   9   1    9.50    4.00
 -10  -9  -1   23.50    5.10
 -10  -9  -1    9.30    5.20
  10   9   1   13.70    3.90
   3 -10  -1   -0.80    2.70
   3 -10  -1    6.20    5.30
   3 -10  -1    1.90    2.60
  -3  10   1    1.40    3.20
  -3  10   1    3.10    3.20
   2 -10  -1   13.50    4.30
   2 -10  -1    5.80    3.40
   2 -10  -1   12.90    4.50
  -2  10   1   14.00    4.10
  -2  10   1   17.20    4.20
   1 -10  -1    6.60    3.30
   1 -10  -1   13.30    5.30
   1 -10  -1    9.60    3.40
   1 -10  -1    8.50    3.90
  -1  10   1    6.90    3.10
  -1  10   1    1.80    5.80
  -1  10   1    5.70    2.60
   0 -10  -1   -1.70    2.70
   0 -10  -1   -3.40    2.80
   0 -10  -1   -1.60    2.60
   0  10   1    5.50    3.00
   0  10   1   -1.70    2.50
   0  10   1    4.70    2.80
  -1 -10  -1   28.60    4.50
  -1 -10  -1   29.90    4.40
  -1 -10  -1   26.50    4.00
   1  10   1   33.90    4.50
   1  10   1   36.00    4.10
   1  10   1   27.70    4.60
  -2 -10  -1   17.10    3.30
  -2 -10  -1   16.80    5.60
  -2 -10  -1   19.80    4.00
   2  10   1    8.20    4.50
   2  10   1   13.50    3.40
   2  10   1   15.40    3.70
   2  10   1   21.20    4.80
   2  10   1   15.50    3.70
   2  10   1   13.70    3.20
  -3 -10  -1   14.50    3.90
  -3 -10  -1   14.20    3.80
  -3 -10  -1   19.40    3.60
   3  10   1   12.30    5.60
   3  10   1   14.10    3.30
   3  10   1   16.00    3.00
  -4 -10  -1   32.90    5.00
  -4 -10  -1   33.50    4.50
  -4 -10  -1   31.40    4.80
   4  10   1   37.60    5.50
   4  10   1   28.70    4.50
   4  10   1   35.20    3.50
  -5 -10  -1   53.29    5.80
  -5 -10  -1   54.09    6.00
   5  10   1   62.79   11.10
   5  10   1   51.49    5.70
   5  10   1   60.79    5.80
   5  10   1   64.79    5.30
  -6 -10  -1   40.60    5.40
  -6 -10  -1   34.80    5.30
   6  10   1   33.70    4.50
   6  10   1   33.00    5.00
   6  10   1   38.20    4.30
   6  10   1   34.30   10.90
  -7 -10  -1   -0.50    3.40
  -7 -10  -1    1.20    3.20
   7  10   1   -0.50    2.10
   7  10   1   -3.20    2.70
   7  10   1    1.00    1.90
  -8 -10  -1   -2.50    3.10
  -8 -10  -1    1.40    2.80
   8  10   1   -3.20    2.10
   8  10   1    3.10    3.20
  -9 -10  -1    3.90    4.00
   9  10   1   10.30    3.90
   9  10   1   10.00    2.90
   9  10   1   11.10    4.20
   2 -11  -1    8.90    5.60
   1 -11  -1    5.20    3.30
   1 -11  -1    1.70    4.20
   1 -11  -1    3.40    3.80
  -1  11   1    5.20    3.50
  -1  11   1    6.10    3.60
   0 -11  -1   11.30    3.90
   0 -11  -1   10.90    3.50
   0  11   1   12.90    3.80
   0  11   1   10.90    3.80
  -1 -11  -1   21.00    4.70
  -1 -11  -1   16.10    4.00
  -1 -11  -1   22.10    4.40
   1  11   1   26.30    3.80
   1  11   1   26.30    4.70
   1  11   1   25.40    5.10
  -2 -11  -1   44.90    5.60
  -2 -11  -1   47.60    5.80
   2  11   1   39.50    4.90
   2  11   1   44.70    5.40
  -3 -11  -1   29.20    4.50
  -3 -11  -1   30.50    4.80
  -3 -11  -1   35.20    5.30
   3  11   1   30.60    5.90
   3  11   1   27.00    4.20
   3  11   1   19.80    6.20
   3  11   1   29.50    4.00
  -4 -11  -1    0.40    3.20
  -4 -11  -1   -5.40    2.90
  -4 -11  -1   -4.40    2.30
   4  11   1   14.40    7.10
   4  11   1   -0.40    2.80
   4  11   1   -0.20    3.50
  -5 -11  -1   -1.80    2.80
  -5 -11  -1   -0.10    2.40
   5  11   1    2.10    2.30
   5  11   1   -3.80    2.70
  -6 -11  -1    1.10    3.40
  -6 -11  -1    0.40    3.40
   6  11   1    4.80    2.70
   6  11   1   -0.50    3.00
   6  11   1    2.10    2.00
  -7 -11  -1    6.80    3.70
  -7 -11  -1    7.90    4.30
   7  11   1    1.90    2.90
   7  11   1    1.50    3.10
   7  11   1    6.00    2.50
  -8 -11  -1    2.60    3.90
  -8 -11  -1    3.10    4.00
   8  11   1    7.70    3.60
   8  11   1    6.60    3.20
   8  11   1    2.20    3.30
  -9 -11  -1    0.30    3.10
  -9 -11  -1   -5.90    3.30
   9  11   1   -1.30    3.30
   9  11   1    3.50    2.90
   0 -12  -1    5.00    3.70
   0 -12  -1   13.20    4.40
   0  12   1    8.70    3.90
  -1 -12  -1    2.90    3.60
  -1 -12  -1    0.80    3.20
   1  12   1    6.00    2.90
   1  12   1    8.30    3.60
  -2 -12  -1    5.40    3.70
  -2 -12  -1    9.70    3.90
  -2 -12  -1    2.90    3.50
   2  12   1   11.90    4.00
   2  12   1   11.70    4.50
  -3 -12  -1   26.60    5.00
  -3 -12  -1   21.90    4.80
   3  12   1   35.50    4.60
   3  12   1   19.90    4.10
   3  12   1   26.60    5.00
  -4 -12  -1    8.30    3.60
  -4 -12  -1   10.70    3.70
  -4 -12  -1    8.40    3.80
   4  12   1    8.00    3.60
   4  12   1    5.70    3.50
  -5 -12  -1    6.30    3.70
  -5 -12  -1   11.50    3.80
  -5 -12  -1    8.50    3.90
   5  12   1    9.10    3.80
   5  12   1   10.10    3.80
  -6 -12  -1   11.40    4.50
  -6 -12  -1    6.90    3.20
   6  12   1   14.50    4.20
   6  12   1   11.50    4.00
  -7 -12  -1    8.50    4.30
  -7 -12  -1   -1.10    5.30
   7  12   1    6.40    3.60
   7  12   1    6.50    3.70
  -8 -12  -1   -0.10    3.80
   8  12   1   10.30    4.20
   8  12   1    1.20    3.00
  -3 -13  -1   -1.50    3.90
  -3 -13  -1    6.50    4.10
   3  13   1    8.20    3.30
  -4 -13  -1    9.80    3.50
  -4 -13  -1    2.00    5.80
   4  13   1    8.10    3.80
   4  13   1    3.60    3.70
  -5 -13  -1   -5.90    4.30
  -5 -13  -1   -0.30    3.70
  -5 -13  -1    5.50    4.40
   5  13   1    1.00    3.50
   5  13   1   -3.90    3.00
  -6 -13  -1    4.90    4.00
  -6 -13  -1    5.70    4.00
   6  13   1    4.60    3.60
   6  12  -2   -0.50    2.90
   6  12  -2    3.50    3.70
  -6 -12   2   -3.20    3.60
  -6 -12   2   -3.50    2.30
   5  12  -2    2.60    3.00
   5  12  -2    2.30    3.10
   5  12  -2    2.30    2.90
  -5 -12   2    4.80    3.60
   4  12  -2    3.30    3.10
   4  12  -2    2.40    3.00
  -4 -12   2    2.90    3.50
  -4 -12   2   -2.70    3.40
   3  12  -2   15.90    3.80
  -3 -12   2   17.80    4.50
  -3 -12   2   12.20    4.30
  -3 -12   2   10.40    3.90
   2  12  -2   15.10    3.90
  -2 -12   2    8.10    3.90
  -2 -12   2    7.20    3.50
  -2 -12   2    7.00    3.60
   1  12  -2    0.90    2.90
   1  12  -2    8.90    4.10
  -1 -12   2   -2.20    2.70
  -1 -12   2    1.20    2.90
   0  12  -2    5.30    3.60
   0 -12   2    9.60    3.70
   8  11  -2    2.70    3.10
   8  11  -2    4.60    3.40
  -8 -11   2    8.40    4.70
   7  11  -2   -0.30    3.30
   7  11  -2    1.00    3.00
   6  11  -2   -1.80    2.60
   6  11  -2   -0.90    2.60
   6  11  -2   -0.20    2.80
  -6 -11   2   -1.60    3.10
  -6 -11   2    0.10    3.50
   5  11  -2   14.10    4.30
   5  11  -2   17.10    3.60
   5  11  -2   17.40    3.70
  -5 -11   2   14.70    4.50
  -5 -11   2   14.20    4.40
   4  11  -2   -0.70    2.50
   4  11  -2   -0.80    1.80
   4  11  -2    2.50    5.30
   4  11  -2   -0.80    2.60
  -4 -11   2   -3.50    2.70
  -4 -11   2    0.00    3.40
   3  11  -2    0.70    2.50
   3  11  -2   -0.40    2.60
  -3 -11   2   -0.30    3.10
  -3 -11   2    1.10    3.30
  -3 -11   2   -1.50    2.60
   2  11  -2   18.20    3.90
  -2 -11   2   21.30    4.40
  -2 -11   2   21.50    4.20
  -2 -11   2   20.60    4.20
  -2 -11   2   24.30    4.30
   1  11  -2   -2.00    2.30
   1  11  -2   -2.30    2.90
  -1 -11   2   -5.10    2.20
  -1 -11   2    1.20    2.90
  -1 -11   2   -0.90    2.70
   0  11  -2    8.90    3.50
   0 -11   2    7.00    3.30
   0 -11   2    9.30    2.80
   0 -11   2    7.50    3.20
  -1  11  -2   28.60    5.10
   1 -11   2   26.00    5.00
   1 -11   2   20.80    4.80
  -2  11  -2   11.70    4.40
   2 -11   2    8.40    3.70
   2 -11   2   12.00    4.40
   8  10  -2   -3.00    2.70
   8  10  -2    0.60    2.90
  -8 -10   2   -0.10    3.60
  -8 -10   2   -2.20    2.30
   7  10  -2   11.90    3.70
   7  10  -2    8.40    3.20
   7  10  -2    7.50    3.20
  -7 -10   2   10.90    4.30
  -7 -10   2    6.40    4.00
  -7 -10   2    9.90    3.20
   6  10  -2    0.70    2.70
   6  10  -2    1.30    2.70
   6  10  -2    1.50    2.00
  -6 -10   2    0.60    2.20
  -6 -10   2    2.90    3.40
  -6 -10   2   -2.50    2.70
   5  10  -2    1.50    2.00
   5  10  -2   -2.50    2.40
   5  10  -2    5.70    8.40
   5  10  -2    1.80    2.60
  -5 -10   2    5.80    2.50
  -5 -10   2    2.60    3.30
  -5 -10   2   -2.10    2.70
   4  10  -2    9.50    3.10
   4  10  -2   19.60    6.90
   4  10  -2    9.90    2.90
   4  10  -2   14.30    3.20
  -4 -10   2   14.50    2.70
  -4 -10   2    6.30    3.30
  -4 -10   2    9.30    3.10
   3  10  -2    4.20    2.60
   3  10  -2    0.20    2.30
   3  10  -2   -0.40    2.20
  -3 -10   2    4.00    2.00
  -3 -10   2    7.30    3.40
  -3 -10   2    0.50    2.70
   2  10  -2   18.10    3.10
   2  10  -2   22.10    3.80
  -2 -10   2   15.40    3.00
  -2 -10   2   23.20    4.10
  -2 -10   2   24.80    6.60
  -2 -10   2   12.40    3.70
   1  10  -2   12.30    3.10
   1  10  -2    5.30    2.90
  -1 -10   2    6.30    3.00
  -1 -10   2   10.70    2.60
  -1 -10   2    6.80    3.00
  -1 -10   2    8.70    4.50
  -1 -10   2   12.70    2.60
   0  10  -2   -2.60    2.30
   0  10  -2    0.80    2.60
   0 -10   2   -1.60    2.50
   0 -10   2   -2.20    1.80
   0 -10   2   -2.10    2.20
   0 -10   2   -1.30    3.00
   0 -10   2   -0.10    2.30
  -1  10  -2   -1.80    2.70
   1 -10   2    0.30    4.00
   1 -10   2   -0.70    2.30
   1 -10   2    1.80    2.90
   1 -10   2   -0.80    2.20
  -2  10  -2    7.00    3.50
  -2  10  -2    4.10    3.10
   2 -10   2    2.60    2.70
   2 -10   2    6.90    2.90
  -3  10  -2   -0.70    3.40
  -3  10  -2    1.90    3.60
   3 -10   2    0.50    3.10
   3 -10   2    0.40    2.70
   9   9  -2   -3.20    2.70
   9   9  -2    2.70    2.30
   9   9  -2   -0.40    3.10
  -9  -9   2    0.80    2.20
  -9  -9   2   -1.20    3.20
  -9  -9   2    0.50    3.70
   8   9  -2    1.90    2.80
   8   9  -2    0.30    2.70
   8   9  -2    0.30    2.90
  -8  -9   2    5.20    4.30
  -8  -9   2    0.60    3.40
  -8  -9   2    1.20    2.60
   7   9  -2   64.69    6.00
   7   9  -2   74.19    6.00
   7   9  -2   66.29    6.00
  -7  -9   2   65.89    6.10
  -7  -9   2   66.19    5.50
  -7  -9   2   66.49    7.30
   6   9  -2   42.90    4.90
   6   9  -2   48.70    5.10
   6   9  -2   48.70    5.00
   6   9  -2   52.09   12.30
  -6  -9   2   53.99    6.00
  -6  -9   2   37.20    4.80
  -6  -9   2   39.70    5.30
   5   9  -2    1.00    2.40
   5   9  -2    6.50    7.80
   5   9  -2    0.60    2.70
   5   9  -2   -0.90    2.20
  -5  -9   2    0.30    2.00
  -5  -9   2    1.40    2.30
  -5  -9   2   -3.70    2.40
   4   9  -2   -1.10    2.20
   4   9  -2   -8.20    5.70
  -4  -9   2   -1.20    2.60
   3   9  -2    1.30    1.70
   3   9  -2    2.70    2.30
   3   9  -2    1.70    2.30
   3   9  -2    9.80    4.40
   3   9  -2   -0.40    4.20
   3   9  -2    1.50    1.80
  -3  -9   2   -0.30    2.40
  -3  -9   2    2.60    1.90
  -3  -9   2    1.20    1.70
  -3  -9   2   -4.00    2.60
  -3  -9   2    6.90    2.80
   2   9  -2   34.60    4.70
   2   9  -2   39.40    3.90
   2   9  -2   40.80    4.50
  -2  -9   2   39.10    3.60
  -2  -9   2   41.70    3.70
  -2  -9   2   32.80    4.50
  -2  -9   2   36.30    3.70
  -2  -9   2   33.60    4.40
   1   9  -2   -0.40    2.20
   1   9  -2    0.90    2.00
  -1  -9   2    0.60    2.50
  -1  -9   2   -2.40    2.10
  -1  -9   2    2.50    2.70
  -1  -9   2    2.60    2.00
  -1  -9   2   -1.30    1.50
  -1  -9   2   -0.70    2.20
  -1  -9   2   -0.20    1.70
   0   9  -2   21.30    3.30
   0   9  -2   12.80    3.10
   0  -9   2   18.00    3.40
   0  -9   2   19.70    3.80
   0  -9   2   17.70    5.50
   0  -9   2   20.60    3.60
   0  -9   2   13.70    3.50
  -1   9  -2    9.50    5.50
  -1   9  -2    5.50    2.80
   1  -9   2    3.30    2.60
   1  -9   2    3.60    3.50
   1  -9   2    9.20    3.00
   1  -9   2    2.10    3.10
   1  -9   2    5.80    2.60
  -2   9  -2    2.80    3.00
  -2   9  -2   11.70    3.60
   2  -9   2    3.70    3.30
   2  -9   2    4.40    3.10
   2  -9   2    4.30    2.40
  -3   9  -2   12.70    4.00
  -3   9  -2   12.30    3.30
  -3   9  -2    8.00    3.10
   3  -9   2   14.00    3.80
   3  -9   2    9.60    3.10
  -4   9  -2    0.70    2.80
  -4   9  -2    2.50    2.70
  -4   9  -2    0.50    3.50
   4  -9   2   -0.30    2.90
   4  -9   2    5.30    3.40
   9   8  -2    5.10    3.50
   9   8  -2    3.90    3.00
   9   8  -2    1.60    3.40
  -9  -8   2    1.20    2.30
  -9  -8   2    7.90    3.90
  -9  -8   2    7.60    4.70
   8   8  -2   61.79    6.00
   8   8  -2   51.59    5.30
   8   8  -2   60.99    5.70
  -8  -8   2   66.69    7.60
  -8  -8   2   76.39    7.20
  -8  -8   2   61.79    5.60
   7   8  -2   21.70    3.50
   7   8  -2   18.90    3.50
   7   8  -2   29.10    5.20
  -7  -8   2   32.60    4.90
  -7  -8   2   24.50    3.70
  -7  -8   2   29.10    5.20
   6   8  -2   45.70    4.80
   6   8  -2   54.09    5.10
   6   8  -2   46.90    4.90
  -6  -8   2   65.79    5.40
  -6  -8   2   45.30    4.60
  -6  -8   2   61.89    6.40
   5   8  -2    2.90    2.20
   5   8  -2    5.30    2.60
   5   8  -2    1.30    2.20
  -5  -8   2    6.10    2.80
  -5  -8   2    4.10    3.20
  -5  -8   2    3.50    3.00
   4   8  -2    1.60    5.30
   4   8  -2    1.90    1.90
   4   8  -2    0.40    2.00
   4   8  -2    2.50    1.70
   4   8  -2    3.60    2.20
  -4  -8   2    2.20    2.60
  -4  -8   2   -1.70    2.40
  -4  -8   2   -0.10    1.80
  -4  -8   2   -0.90    2.40
   3   8  -2   53.39    7.00
   3   8  -2   52.39    5.00
   3   8  -2   55.19    4.50
   3   8  -2   57.09    7.30
   3   8  -2   54.49    3.50
   3   8  -2   52.29    4.40
  -3  -8   2   53.19    3.30
  -3  -8   2   52.79    4.00
  -3  -8   2   49.80    4.10
  -3  -8   2   52.99    5.00
  -3  -8   2   41.70    5.00
   2   8  -2   24.50    3.40
   2   8  -2   25.00    3.30
   2   8  -2   28.10    3.00
   2   8  -2   24.50    2.90
  -2  -8   2   31.00    3.50
  -2  -8   2   31.60    3.00
  -2  -8   2   25.50    3.00
  -2  -8   2   26.00    3.30
  -2  -8   2   28.60    3.60
  -2  -8   2   28.30    4.10
   1   8  -2   -1.00    1.90
   1   8  -2    2.90    1.80
  -1  -8   2    3.60    2.10
  -1  -8   2    3.00    2.10
  -1  -8   2    4.10    1.90
  -1  -8   2    3.40    2.40
  -1  -8   2    1.20    1.80
  -1  -8   2    1.50    2.10
  -1  -8   2    3.30    1.90
  -1  -8   2    5.60    2.30
  -1  -8   2    4.50    1.80
  -1  -8   2    0.70    2.30
   0   8  -2   95.09    5.90
   0   8  -2   93.49    5.80
   0  -8   2   85.99    5.00
   0  -8   2   85.99    5.40
   0  -8   2   88.79    5.30
   0  -8   2   76.39    4.90
   0  -8   2   82.09    5.50
   0  -8   2   86.79    5.70
   0  -8   2   96.19    6.10
   0  -8   2   80.99    6.00
   0  -8   2   91.79    5.90
   0  -8   2   83.09    5.50
  -1   8  -2   32.50    4.00
  -1   8  -2   26.50    3.50
  -1   8  -2   26.10    3.80
   1  -8   2   35.30    3.60
   1  -8   2   28.20    4.20
   1  -8   2   27.90    3.60
   1  -8   2   28.50    3.40
   1  -8   2   28.90    3.70
   1  -8   2   36.30    3.30
  -2   8  -2   20.50    3.90
  -2   8  -2   26.30    3.60
   2  -8   2   31.10    4.10
   2  -8   2   21.40    4.00
   2  -8   2   21.90    4.20
  -3   8  -2    7.30    3.40
  -3   8  -2    3.10    3.10
   3  -8   2    8.80    3.40
   3  -8   2    7.40    5.20
   3  -8   2    5.10    3.20
  -4   8  -2    4.00    2.90
  -4   8  -2    5.00    3.40
  -4   8  -2    7.00    3.50
   4  -8   2   12.50    3.70
   4  -8   2    9.10    3.50
  -5   8  -2   15.10    3.90
  -5   8  -2   12.20    4.30
  -5   8  -2    7.20    3.80
   5  -8   2    5.60    3.60
   5  -8   2   10.40    3.70
  10   7  -2   -4.70    3.70
  10   7  -2   -4.50    3.50
 -10  -7   2    0.40    3.00
   9   7  -2   13.90    4.30
   9   7  -2   22.90    4.30
   9   7  -2   22.80    5.10
  -9  -7   2   22.80    4.50
  -9  -7   2   28.70    6.00
  -9  -7   2   28.10    4.50
   8   7  -2   21.30    5.40
   8   7  -2   16.70    4.20
   8   7  -2   15.00    3.70
  -8  -7   2   22.50    4.00
  -8  -7   2   21.40    4.40
  -8  -7   2   25.20    4.40
   7   7  -2   47.50    5.20
   7   7  -2   45.20    5.20
   7   7  -2   58.29    5.20
  -7  -7   2   69.99    8.50
  -7  -7   2   60.79    6.40
  -7  -7   2   45.40    4.90
   6   7  -2   13.70    3.50
   6   7  -2   12.70    3.00
  -6  -7   2   20.60    6.40
  -6  -7   2   15.40    3.10
  -6  -7   2   14.40    3.70
   5   7  -2   43.80    4.20
   5   7  -2   47.90    3.90
   5   7  -2   51.69    4.10
   5   7  -2   44.50    4.20
  -5  -7   2   54.29    4.50
  -5  -7   2   47.20    5.00
  -5  -7   2   48.50    4.10
  -5  -7   2   40.10    4.60
   4   7  -2   -0.80    1.40
   4   7  -2   -3.20    1.50
   4   7  -2   -3.60    5.40
   4   7  -2    2.70    1.80
   4   7  -2   -1.30    1.60
  -4  -7   2    0.50    5.60
  -4  -7   2    0.30    2.10
  -4  -7   2   -3.80    2.40
  -4  -7   2   -1.70    1.50
  -4  -7   2    1.30    1.10
   3   7  -2  185.08    8.20
   3   7  -2  184.28   12.40
   3   7  -2  170.08    7.50
   3   7  -2  177.78   11.80
   3   7  -2  170.88    8.00
   3   7  -2  179.58    7.80
   3   7  -2  177.38    6.90
  -3  -7   2  166.58    8.40
  -3  -7   2  178.38    8.00
  -3  -7   2  174.18    7.00
  -3  -7   2  176.48    6.90
  -3  -7   2  182.68    8.60
  -3  -7   2  175.78    7.70
  -3  -7   2  165.48    7.90
  -3  -7   2  165.48    8.80
  -3  -7   2  164.28    8.30
   2   7  -2   79.29    4.60
   2   7  -2   78.59    4.30
   2   7  -2   86.59    6.40
   2   7  -2   71.49    4.80
   2   7  -2   76.19    7.00
  -2  -7   2   77.89    4.80
  -2  -7   2   76.09    4.50
  -2  -7   2   76.79    4.10
  -2  -7   2   71.09    5.00
  -2  -7   2   76.79    4.40
  -2  -7   2   77.99    5.30
  -2  -7   2   69.39    5.10
  -2  -7   2   66.19    4.30
  -2  -7   2   85.29    4.30
  -2  -7   2   72.79    4.90
   1   7  -2   15.30    2.70
   1   7  -2   17.30    2.40
   1   7  -2   16.50    3.20
  -1  -7   2   17.30    2.80
  -1  -7   2   14.80    2.20
  -1  -7   2   15.00    3.00
  -1  -7   2   23.10    2.70
  -1  -7   2   17.50    2.90
  -1  -7   2   19.60    2.40
  -1  -7   2   20.80    2.60
  -1  -7   2   18.50    2.50
  -1  -7   2   18.00    2.70
   0   7  -2   18.60    2.90
   0   7  -2   24.10    3.10
   0  -7   2   18.40    3.30
   0  -7   2   20.20    2.90
   0  -7   2   21.40    2.80
   0  -7   2   25.20    3.40
   0  -7   2   21.30    2.80
   0  -7   2   28.50    2.80
   0  -7   2   26.30    3.20
   0  -7   2   23.50    2.70
   0  -7   2   20.90    2.90
   0  -7   2   22.80    3.30
  -1   7  -2   45.50    3.80
  -1   7  -2   42.40    4.00
  -1   7  -2   37.20    4.00
   1  -7   2   32.10    3.70
   1  -7   2   34.90    3.10
   1  -7   2   38.00    3.50
   1  -7   2   29.30    3.60
   1  -7   2   37.90    3.00
   1  -7   2   41.80    3.80
   1  -7   2   29.00    3.80
   1  -7   2   36.00    3.40
  -2   7  -2    4.60    2.20
  -2   7  -2    0.40    2.00
  -2   7  -2    1.30    2.40
  -2   7  -2    5.00    2.50
   2  -7   2    1.50    1.90
   2  -7   2   -3.80    2.00
   2  -7   2    4.20    2.10
   2  -7   2    4.30    2.70
   2  -7   2   -2.90    2.70
   2  -7   2    1.50    1.90
   2  -7   2    2.70    1.90
  -3   7  -2    2.50    2.40
  -3   7  -2    2.80    2.40
  -3   7  -2    6.10    3.00
  -3   7  -2    5.90    3.40
   3  -7   2    9.50    5.50
   3  -7   2    2.60    3.00
   3  -7   2    3.90    2.40
   3  -7   2   -3.50    2.40
  -4   7  -2   21.80    4.30
  -4   7  -2   25.10    3.80
  -4   7  -2   26.80    4.60
   4  -7   2   25.20    4.40
   4  -7   2   20.70    3.80
   4  -7   2   41.60    9.40
  -5   7  -2    1.80    2.70
  -5   7  -2    5.30    3.30
  -5   7  -2    8.00    3.50
   5  -7   2   -0.70    2.80
   5  -7   2    6.10    3.30
  -6   7  -2   -0.10    3.30
  -6   7  -2   -0.90    2.90
  -6   7  -2   -1.20    3.00
   6  -7   2   -0.60    3.10
   6  -7   2    5.90    3.70
  10   6  -2   12.70    3.70
  10   6  -2    7.70    4.90
  10   6  -2    9.10    5.50
 -10  -6   2    9.40    4.80
 -10  -6   2   11.30    3.40
   9   6  -2   86.59    8.00
   9   6  -2   78.19    6.20
   9   6  -2   87.29    8.10
  -9  -6   2  118.79   12.50
  -9  -6   2  105.39    8.90
   8   6  -2   -2.00    2.30
   8   6  -2    4.50    3.70
   8   6  -2    4.90    3.50
  -8  -6   2   -3.40    2.20
  -8  -6   2   -0.30    2.50
  -8  -6   2   -1.20    2.70
   7   6  -2   11.40    3.70
   7   6  -2    7.90    3.00
   7   6  -2   12.40    3.60
  -7  -6   2   16.50    5.40
  -7  -6   2   12.50    3.50
   6   6  -2   -5.10    2.00
   6   6  -2    3.10    2.30
   6   6  -2   -1.80    2.50
  -6  -6   2   -3.20    2.60
  -6  -6   2   -1.60    1.80
  -6  -6   2   -1.10    2.60
   5   6  -2   44.00    4.00
   5   6  -2   35.10    5.00
   5   6  -2   38.30    3.80
   5   6  -2   38.90    3.60
   5   6  -2   48.00   10.80
  -5  -6   2   41.50    3.80
  -5  -6   2   43.50    2.50
  -5  -6   2   45.80    7.20
  -5  -6   2   50.99    6.50
  -5  -6   2   37.80    3.80
   4   6  -2   30.60    3.90
   4   6  -2   37.00    8.00
   4   6  -2   23.90    3.40
   4   6  -2   28.60    3.10
   4   6  -2   26.30    2.80
   4   6  -2   27.70    2.00
   4   6  -2   26.00    3.30
   4   6  -2   25.80    3.20
  -4  -6   2   18.50    3.20
  -4  -6   2   32.40    3.40
  -4  -6   2   28.50    3.10
  -4  -6   2   31.50    7.40
  -4  -6   2   31.80    3.50
  -4  -6   2   31.70    2.20
  -4  -6   2   30.40    3.90
   3   6  -2  131.49    6.80
   3   6  -2  140.79    7.50
   3   6  -2  143.99    6.60
   3   6  -2  142.39    6.40
   3   6  -2  141.69    6.60
   3   6  -2  136.99   10.90
  -3  -6   2  136.69    6.60
  -3  -6   2  141.79    5.70
  -3  -6   2  141.49    7.10
  -3  -6   2  146.59   11.10
  -3  -6   2  133.79    5.60
  -3  -6   2  135.59    6.40
  -3  -6   2  140.99    6.60
   2   6  -2  131.39    6.20
   2   6  -2  135.39    5.70
   2   6  -2  133.99    8.50
   2   6  -2  129.39    6.30
   2   6  -2  133.19    6.40
   2   6  -2  140.79    6.50
  -2  -6   2  140.79    6.30
  -2  -6   2  133.99    7.10
  -2  -6   2  133.09    6.70
  -2  -6   2  129.19    5.60
  -2  -6   2  133.29    5.70
  -2  -6   2  126.29    6.80
  -2  -6   2  138.89    6.20
  -2  -6   2  131.29    6.30
   1   6  -2  130.39    5.90
   1   6  -2  126.69    6.20
   1   6  -2  133.19    6.00
   1   6  -2  135.59    6.30
  -1  -6   2  136.19    6.10
  -1  -6   2  126.69    5.80
  -1  -6   2  131.19    5.80
  -1  -6   2  136.29    6.50
  -1  -6   2  127.29    6.60
  -1  -6   2  127.09    6.60
  -1  -6   2  140.49    6.10
  -1  -6   2  135.39    5.90
  -1  -6   2  118.59    6.10
   0   6  -2   18.00    2.60
   0   6  -2   17.60    2.50
   0  -6   2   17.50    2.50
   0  -6   2   19.90    2.40
   0  -6   2   14.40    2.60
   0  -6   2   15.90    2.50
   0  -6   2   19.90    2.80
   0  -6   2   16.80    2.40
   0  -6   2   17.30    2.30
   0  -6   2   19.50    2.50
   0  -6   2   19.00    2.20
   0  -6   2   16.20    2.50
   0  -6   2   21.80    2.70
  -1   6  -2   12.10    2.40
  -1   6  -2   13.80    2.10
  -1   6  -2   10.80    2.40
  -1   6  -2   12.00    2.50
   1  -6   2   11.10    2.00
   1  -6   2   14.10    2.30
   1  -6   2   18.20    2.80
   1  -6   2   14.70    2.00
   1  -6   2   13.20    2.60
   1  -6   2   13.80    2.30
   1  -6   2   12.80    2.40
   1  -6   2   11.50    2.20
  -2   6  -2   -1.90    1.50
  -2   6  -2    2.20    1.70
  -2   6  -2   -1.20    1.80
  -2   6  -2    1.40    2.00
   2  -6   2    1.30    1.70
   2  -6   2    1.60    1.40
   2  -6   2    2.70    1.70
   2  -6   2    1.20    2.00
   2  -6   2    8.40    3.50
   2  -6   2    0.90    1.50
   2  -6   2    1.10    1.80
   2  -6   2    0.50    3.10
   2  -6   2    3.60    1.50
   2  -6   2   -1.50    1.20
   2  -6   2    0.40    1.60
  -3   6  -2    5.80    2.70
  -3   6  -2   12.70    3.10
  -3   6  -2    5.00    2.00
  -3   6  -2    7.30    2.40
   3  -6   2    8.20    2.70
   3  -6   2    7.50    2.80
   3  -6   2    9.00    5.10
   3  -6   2    6.60    1.70
   3  -6   2    3.90    2.60
   3  -6   2    3.50    5.10
   3  -6   2    5.20    2.20
  -4   6  -2    6.60    2.70
  -4   6  -2    4.00    2.50
  -4   6  -2    7.00    2.90
  -4   6  -2    5.70    2.90
   4  -6   2    6.80    2.50
   4  -6   2   10.50   12.10
   4  -6   2   -0.50    3.40
   4  -6   2    3.60    3.00
  -5   6  -2   -2.60    2.60
  -5   6  -2   -1.50    2.20
  -5   6  -2    2.40    4.60
   5  -6   2    0.30    2.00
   5  -6   2    2.90    2.90
   5  -6   2    2.00    9.30
  -6   6  -2    4.30    2.60
  -6   6  -2    4.40    3.40
  -6   6  -2    6.70    3.20
   6  -6   2    7.10    2.80
   6  -6   2    4.00    3.40
  -7   6  -2   18.70    4.20
  -7   6  -2   18.40    4.60
   7  -6   2   25.60    5.20
   7  -6   2   25.20    4.90
  10   5  -2   -3.20    4.50
  10   5  -2    3.20    3.90
 -10  -5   2    4.30    4.50
 -10  -5   2    4.40    3.40
   9   5  -2   10.90    4.60
   9   5  -2   17.70    4.00
   9   5  -2   21.80    4.80
  -9  -5   2   18.50    4.60
  -9  -5   2   17.10    3.50
   8   5  -2   15.90    4.40
   8   5  -2   17.80    4.80
   8   5  -2   10.60    3.20
  -8  -5   2   11.40    4.20
  -8  -5   2    9.30    3.10
  -8  -5   2   13.90    3.30
   7   5  -2   14.50    3.50
  -7  -5   2    4.50    3.30
  -7  -5   2    9.70    3.10
   6   5  -2   96.69    6.30
   6   5  -2   94.49    5.90
   6   5  -2   93.89    6.30
  -6  -5   2   99.49    6.30
  -6  -5   2   99.19    4.50
  -6  -5   2   96.09    5.70
  -6  -5   2  111.99    8.30
  -6  -5   2  101.49    5.90
   5   5  -2   33.70    8.90
   5   5  -2   44.30    2.70
   5   5  -2   44.40    4.00
   5   5  -2   45.20    3.70
   5   5  -2   44.80    3.90
   5   5  -2   39.80    3.80
   5   5  -2   36.10    3.80
   5   5  -2   44.10    3.60
  -5  -5   2   49.40    4.70
  -5  -5   2   54.99   11.20
  -5  -5   2   43.30    4.00
  -5  -5   2   42.60    4.00
  -5  -5   2   44.90    4.20
  -5  -5   2   46.00    2.70
  -5  -5   2   46.80    3.80
   4   5  -2   50.99    3.60
   4   5  -2   48.80    3.30
   4   5  -2   45.60    5.10
   4   5  -2   49.90    3.70
   4   5  -2   47.30    8.40
   4   5  -2   44.70    3.70
   4   5  -2   49.20    2.60
  -4  -5   2   50.29    5.80
  -4  -5   2   53.39    3.70
  -4  -5   2   44.00    3.60
  -4  -5   2   35.80    3.80
  -4  -5   2   48.80    4.40
  -4  -5   2   50.99    2.70
  -4  -5   2   46.00    9.00
   3   5  -2   24.40    2.00
   3   5  -2   25.10    2.70
   3   5  -2   22.90    2.60
   3   5  -2   21.70    2.30
   3   5  -2   17.80    2.70
   3   5  -2   20.70    2.40
   3   5  -2   22.40    5.40
  -3  -5   2   26.70    2.70
  -3  -5   2   21.40    1.90
  -3  -5   2   28.40    2.80
  -3  -5   2   24.70    5.70
  -3  -5   2   19.00    2.50
  -3  -5   2   23.20    2.90
  -3  -5   2   23.30    1.30
  -3  -5   2   23.80    1.30
  -3  -5   2   23.10    2.70
   2   5  -2    9.70    1.90
   2   5  -2   19.00    4.10
   2   5  -2   13.80    2.40
   2   5  -2   13.80    2.10
   2   5  -2   13.70    1.50
   2   5  -2   10.50    1.80
  -2  -5   2    7.90    1.90
  -2  -5   2   14.00    1.50
  -2  -5   2   13.00    1.70
  -2  -5   2   11.70    1.90
  -2  -5   2   11.10    2.00
  -2  -5   2   11.80    2.20
  -2  -5   2   11.20    2.10
  -2  -5   2   12.30    2.20
  -2  -5   2   11.00    3.60
  -2  -5   2    9.90    1.60
   1   5  -2   12.50    2.30
   1   5  -2   12.50    1.90
   1   5  -2   12.40    1.80
   1   5  -2   13.40    2.00
   1   5  -2    8.80    1.80
   1   5  -2   14.40    2.00
  -1  -5   2   15.90    2.40
  -1  -5   2   16.10    2.10
  -1  -5   2   11.30    2.40
  -1  -5   2    8.80    1.70
  -1  -5   2    7.40    2.30
  -1  -5   2   12.90    2.00
  -1  -5   2   11.10    1.80
  -1  -5   2   10.80    1.80
  -1  -5   2   12.20    1.70
   0   5  -2  264.07   11.00
   0   5  -2  281.67   10.60
   0   5  -2  280.37   10.60
   0   5  -2  294.77   10.60
   0  -5   2  281.17   10.50
   0  -5   2  284.37   11.00
   0  -5   2  270.87   10.40
   0  -5   2  274.17   10.20
   0  -5   2  285.87   10.70
   0  -5   2  275.77   10.60
   0  -5   2  284.57   11.20
   0  -5   2  269.27   10.40
  -1   5  -2   89.29    5.10
  -1   5  -2   87.09    4.80
  -1   5  -2   95.59    4.90
  -1   5  -2   88.29    5.00
   1  -5   2   88.59    4.40
   1  -5   2   95.39    4.60
   1  -5   2   83.29    4.80
   1  -5   2   82.99    4.50
   1  -5   2   92.29    4.70
   1  -5   2   90.49    4.50
   1  -5   2   85.09    4.10
   1  -5   2   90.59    5.10
  -2   5  -2    1.70    1.80
  -2   5  -2    0.30    1.70
  -2   5  -2    1.40    1.30
   2  -5   2    0.50    1.50
   2  -5   2    2.20    3.30
   2  -5   2    2.20    1.40
   2  -5   2   -1.10    1.10
   2  -5   2   -1.90    2.90
   2  -5   2    0.80    1.70
   2  -5   2    0.80    1.30
   2  -5   2    0.40    0.90
   2  -5   2   -0.90    1.30
  -3   5  -2   -0.80    1.90
  -3   5  -2    0.90    2.00
  -3   5  -2   -2.00    2.00
  -3   5  -2   -2.80    1.80
  -3   5  -2    0.00    1.80
   3  -5   2    4.70    4.50
   3  -5   2   -0.20    1.60
   3  -5   2   -3.10    4.10
   3  -5   2    0.50    2.00
   3  -5   2    0.10    1.10
   3  -5   2    0.90    1.10
   3  -5   2    0.70    1.90
   3  -5   2    0.40    1.70
  -4   5  -2   -0.90    1.70
  -4   5  -2    1.60    1.80
  -4   5  -2    2.10    2.40
  -4   5  -2    0.70    2.30
  -4   5  -2    0.40    2.10
   4  -5   2    0.30    6.50
   4  -5   2   -2.90    1.50
   4  -5   2   -0.30    2.30
   4  -5   2   -1.50    2.30
  -5   5  -2   15.90    3.20
  -5   5  -2   19.90    4.10
   5  -5   2   15.80    2.70
   5  -5   2   13.30    9.20
   5  -5   2   16.50    3.80
   5  -5   2   13.30    3.60
  -6   5  -2   35.70    5.00
  -6   5  -2   42.90    5.00
  -6   5  -2   38.80    5.30
   6  -5   2   37.60    5.30
   6  -5   2   42.20    5.70
  -7   5  -2    3.10    3.10
  -7   5  -2    3.20    3.10
   7  -5   2    5.90    2.70
   7  -5   2    5.70    3.00
  10   4  -2   16.20    6.20
  10   4  -2   -0.80    5.10
  10   4  -2    7.50    5.80
 -10  -4   2    9.00    3.60
   9   4  -2    1.20    2.80
   9   4  -2   15.80    5.30
   9   4  -2    8.50    4.70
  -9  -4   2   14.00    4.50
  -9  -4   2    3.50    3.00
   8   4  -2   21.90    4.70
   8   4  -2    5.30    2.40
  -8  -4   2    9.90    3.10
  -8  -4   2    6.60    2.40
  -8  -4   2   10.00    5.90
   7   4  -2   88.39    7.00
   7   4  -2   87.09    5.70
   7   4  -2   97.99    7.70
  -7  -4   2   90.19    6.70
  -7  -4   2   82.79    6.70
  -7  -4   2   88.99    4.90
  -7  -4   2   99.39    6.00
   6   4  -2   31.80    3.40
   6   4  -2   25.00    3.10
   6   4  -2   24.40    3.20
   6   4  -2   23.30   10.10
   6   4  -2   25.50    3.60
   6   4  -2   22.30    3.60
   6   4  -2   21.40    3.90
  -6  -4   2   29.60    4.30
  -6  -4   2   27.50    3.50
  -6  -4   2   22.30    2.30
  -6  -4   2   28.40   11.80
  -6  -4   2   23.90    3.50
   5   4  -2   48.00    3.40
   5   4  -2   41.00    2.80
   5   4  -2   46.50    3.50
   5   4  -2   38.70    3.90
   5   4  -2   36.60    3.50
   5   4  -2   42.30    3.60
   5   4  -2   50.69   10.20
  -5  -4   2   46.90    3.80
  -5  -4   2   41.60    2.70
  -5  -4   2   45.90    3.80
  -5  -4   2   50.99    4.70
  -5  -4   2   45.60    4.00
  -5  -4   2   47.20    9.80
  -5  -4   2   41.00    3.80
   4   4  -2    2.10    1.70
   4   4  -2    0.40    1.20
   4   4  -2    8.60    2.00
   4   4  -2    4.20    5.20
   4   4  -2   -2.60    1.40
   4   4  -2    1.70    1.80
  -4  -4   2   -1.10    4.60
  -4  -4   2    1.60    1.40
  -4  -4   2    1.90    1.00
  -4  -4   2    1.80    1.80
  -4  -4   2    0.70    2.00
  -4  -4   2    1.80    1.30
   3   4  -2    0.10    1.30
   3   4  -2    1.30    1.70
   3   4  -2    2.40    4.30
   3   4  -2    1.40    1.50
   3   4  -2    2.60    1.50
  -3  -4   2    2.60    2.60
  -3  -4   2    0.40    3.80
  -3  -4   2    1.50    1.10
  -3  -4   2    0.70    1.60
  -3  -4   2    1.20    1.70
  -3  -4   2    1.40    1.10
   2   4  -2   74.69    4.00
   2   4  -2   73.79    3.80
   2   4  -2   93.39    7.50
   2   4  -2   86.19    4.50
   2   4  -2   68.69    3.40
   2   4  -2   79.99    4.00
   2   4  -2   74.09    4.00
  -2  -4   2   66.69    4.60
  -2  -4   2   76.69    7.30
  -2  -4   2   78.09    3.10
  -2  -4   2   83.49    4.50
  -2  -4   2   77.09    4.70
  -2  -4   2   75.49    4.00
  -2  -4   2   87.99    4.10
  -2  -4   2   75.59    4.00
  -2  -4   2   76.99    3.50
   1   4  -2   74.29    4.10
   1   4  -2   75.59    3.50
   1   4  -2   71.79    3.70
   1   4  -2   68.59    3.70
   1   4  -2   73.49    3.60
   1   4  -2   72.19    5.20
  -1  -4   2   72.59    3.50
  -1  -4   2   66.99    5.10
  -1  -4   2   66.89    3.50
  -1  -4   2   75.79    3.70
  -1  -4   2   71.29    3.60
  -1  -4   2   69.99    3.50
  -1  -4   2   74.99    4.00
  -1  -4   2   65.99    4.30
  -1  -4   2   73.09    4.30
  -1  -4   2   74.79    4.10
   0   4  -2  176.98    7.50
   0   4  -2  176.38    6.60
   0   4  -2  173.18    6.90
   0   4  -2  167.38    6.90
   0   4  -2  169.88    6.90
   0  -4   2  172.08    7.50
   0  -4   2  176.68    6.90
   0  -4   2  162.88    7.00
   0  -4   2  167.78    6.50
   0  -4   2  172.58    6.80
   0  -4   2  161.78    6.80
   0  -4   2  176.68    7.50
   0  -4   2  170.78    6.90
   0  -4   2  175.18    6.90
  -1   4  -2   48.10    3.00
  -1   4  -2   48.40    3.20
  -1   4  -2   50.99    3.30
  -1   4  -2   47.00    3.20
  -1   4  -2   45.10    3.60
   1  -4   2   46.70    3.80
   1  -4   2   52.19    2.80
   1  -4   2   46.80    3.50
   1  -4   2   45.10    3.10
   1  -4   2   48.40    3.30
   1  -4   2   48.00    3.50
   1  -4   2   49.00    2.90
   1  -4   2   52.49    3.70
   1  -4   2   48.50    3.30
   1  -4   2   47.10    3.30
  -2   4  -2   28.60    3.10
  -2   4  -2   26.00    2.90
  -2   4  -2   25.60    2.70
  -2   4  -2   26.20    2.60
  -2   4  -2   27.10    3.10
   2  -4   2   29.70    2.40
   2  -4   2   27.00    4.40
   2  -4   2   25.80    2.90
   2  -4   2   27.50    4.30
   2  -4   2   29.70    2.50
   2  -4   2   26.00    3.80
   2  -4   2   26.60    2.50
   2  -4   2   24.80    1.90
   2  -4   2   26.00    2.80
   2  -4   2   25.00    2.10
  -3   4  -2    0.20    1.60
  -3   4  -2   -0.60    1.30
  -3   4  -2    0.70    1.40
  -3   4  -2    1.60    1.50
  -3   4  -2   -3.00    1.60
   3  -4   2    1.40    4.10
   3  -4   2    0.00    1.60
   3  -4   2    0.50    4.10
   3  -4   2   -1.60    1.60
   3  -4   2   -0.70    1.60
   3  -4   2   -0.30    0.90
   3  -4   2    0.60    1.50
   3  -4   2   -1.60    1.00
   3  -4   2    0.10    0.80
  -4   4  -2   54.59    3.90
  -4   4  -2   47.50    3.50
  -4   4  -2   49.50    4.70
  -4   4  -2   48.70    4.10
  -4   4  -2   47.80    4.30
   4  -4   2   61.29    9.40
   4  -4   2   46.90    4.00
   4  -4   2   51.89    4.70
   4  -4   2   49.10    3.80
   4  -4   2   52.89    4.60
   4  -4   2   46.70    3.50
   4  -4   2   50.89    8.60
  -5   4  -2    1.10    2.40
  -5   4  -2    2.30    2.00
  -5   4  -2    5.00    2.50
  -5   4  -2    3.20    2.10
   5  -4   2    9.70    8.00
   5  -4   2    8.70    2.60
   5  -4   2    0.40    2.70
   5  -4   2    4.20    1.70
  -6   4  -2   71.49    6.00
  -6   4  -2   78.09    5.50
  -6   4  -2   74.79    5.90
   6  -4   2   81.59    6.70
   6  -4   2   74.09   14.10
   6  -4   2   73.09    6.00
  -7   4  -2   11.00    3.50
  -7   4  -2   12.80    3.20
   7  -4   2   10.00    3.20
   7  -4   2   11.80    3.40
  -8   4  -2   18.90    4.20
  -8   4  -2   11.40    3.70
   8  -4   2   15.40    4.30
   8  -4   2    9.20    4.60
  10   3  -2   52.59    6.60
  10   3  -2   74.99   10.60
 -10  -3   2   45.90    6.10
   9   3  -2   12.60    5.20
   9   3  -2   10.10    4.90
   9   3  -2    3.40    2.80
  -9  -3   2   10.00    3.90
  -9  -3   2    5.60    3.20
   8   3  -2   28.70    4.30
   8   3  -2   56.79    7.10
  -8  -3   2   36.20    5.10
  -8  -3   2   40.40    4.50
   7   3  -2    0.30    2.60
   7   3  -2   -0.30    1.80
   7   3  -2    4.20    3.40
   7   3  -2   -0.20    2.70
  -7  -3   2    0.30    3.90
  -7  -3   2    2.90    1.80
   6   3  -2   53.79    5.70
   6   3  -2   55.99    3.40
   6   3  -2   47.00    3.50
   6   3  -2   49.99   12.00
   6   3  -2   57.49    3.90
   6   3  -2   48.40    4.30
   6   3  -2   56.69    5.50
  -6  -3   2   53.39    5.60
  -6  -3   2   52.59    4.50
  -6  -3   2   57.19    4.20
  -6  -3   2   56.99    4.90
  -6  -3   2   56.19    4.40
  -6  -3   2   48.20    3.30
  -6  -3   2   52.99   13.00
   5   3  -2   75.19    4.00
   5   3  -2   69.79    4.60
   5   3  -2   73.59    4.90
   5   3  -2   79.69    4.90
   5   3  -2   83.09    4.70
   5   3  -2   78.79    4.50
   5   3  -2  117.59   14.50
   5   3  -2   78.19    5.50
  -5  -3   2   75.19    4.70
  -5  -3   2   77.69    4.60
  -5  -3   2   73.69    4.90
  -5  -3   2   97.19   13.00
  -5  -3   2   72.29    5.10
  -5  -3   2   74.59    4.00
  -5  -3   2   81.39    5.00
   4   3  -2  238.88    8.90
   4   3  -2  226.28    9.40
   4   3  -2  244.68    7.90
   4   3  -2  235.98    9.80
   4   3  -2  237.78    9.90
   4   3  -2  259.47    9.70
   4   3  -2  233.18   16.70
   4   3  -2  243.28    9.90
   4   3  -2  243.98    9.70
   4   3  -2  258.17    7.90
  -4  -3   2  245.38    9.70
  -4  -3   2  220.88   16.70
  -4  -3   2  247.18    9.60
  -4  -3   2  255.27   10.40
  -4  -3   2  230.78    9.70
  -4  -3   2  238.48    8.90
  -4  -3   2  232.58    9.60
   3   3  -2  115.69   11.00
   3   3  -2  141.09    6.50
   3   3  -2  151.18    6.30
   3   3  -2  148.09    6.40
   3   3  -2  148.49    5.70
   3   3  -2  153.28    6.40
   3   3  -2  143.49    6.20
   3   3  -2  148.79    6.40
  -3  -3   2  156.98   11.90
  -3  -3   2  149.19    6.80
  -3  -3   2  145.19    5.70
  -3  -3   2  155.18    6.70
  -3  -3   2  154.98    6.40
  -3  -3   2  145.19    6.50
  -3  -3   2  155.18    6.40
   2   3  -2  168.48    6.60
   2   3  -2  163.98    6.20
   2   3  -2  172.28    6.50
   2   3  -2  165.38    6.60
   2   3  -2  176.08    6.90
   2   3  -2  155.28   10.40
   2   3  -2  169.58    6.40
  -2  -3   2  164.38    6.20
  -2  -3   2  166.18    5.60
  -2  -3   2  169.28    6.70
  -2  -3   2  162.38   10.50
  -2  -3   2  168.08    6.60
  -2  -3   2  173.58    6.90
  -2  -3   2  164.68    7.00
  -2  -3   2  163.68    6.40
  -2  -3   2  158.78    5.60
   1   3  -2    0.90    1.20
   1   3  -2    3.90    2.20
   1   3  -2    0.60    0.90
   1   3  -2   -0.60    1.40
   1   3  -2    0.60    1.20
   1   3  -2    0.70    1.00
   1   3  -2    0.80    1.00
  -1  -3   2    4.60    1.70
  -1  -3   2    0.90    1.00
  -1  -3   2    1.20    1.40
  -1  -3   2    1.10    2.00
  -1  -3   2    1.70    1.00
  -1  -3   2    1.60    1.00
  -1  -3   2    1.00    0.80
  -1  -3   2    1.10    0.80
  -1  -3   2    2.80    1.70
  -1  -3   2   -0.10    1.30
  -1  -3   2    1.10    1.30
   0   3  -2   16.80    1.60
   0   3  -2   17.40    2.00
   0   3  -2   17.40    2.40
   0   3  -2   21.20    2.40
   0   3  -2   16.80    1.80
   0   3  -2   15.60    1.70
   0  -3   2   19.30    1.60
   0  -3   2   20.00    2.10
   0  -3   2   16.70    1.90
   0  -3   2   13.10    2.50
   0  -3   2   20.10    1.90
   0  -3   2   19.80    2.10
   0  -3   2   20.90    1.90
   0  -3   2   18.10    1.70
   0  -3   2   22.40    2.40
   0  -3   2   19.20    1.70
  -1   3  -2   12.40    1.50
  -1   3  -2   14.20    1.90
  -1   3  -2   12.90    1.70
  -1   3  -2   12.00    1.80
  -1   3  -2   12.30    2.10
   1  -3   2   10.10    1.50
   1  -3   2   13.20    1.30
   1  -3   2   12.70    2.40
   1  -3   2   13.10    1.80
   1  -3   2   16.70    2.60
   1  -3   2   15.40    1.60
   1  -3   2   13.00    1.70
   1  -3   2   12.00    2.10
   1  -3   2   11.80    1.50
   1  -3   2   13.00    1.80
  -2   3  -2   62.19    4.10
  -2   3  -2   74.29    3.20
  -2   3  -2   62.59    3.60
  -2   3  -2   63.99    3.90
  -2   3  -2   71.89    4.20
  -2   3  -2   62.29    4.00
   2  -3   2   65.09    3.30
   2  -3   2   67.19    6.40
   2  -3   2   72.39    6.50
   2  -3   2   65.39    4.00
   2  -3   2   69.29    4.10
   2  -3   2   70.39    3.80
   2  -3   2   61.29    3.80
   2  -3   2   72.89    4.00
   2  -3   2   66.99    3.10
  -3   3  -2  135.69    9.10
  -3   3  -2  149.09    6.20
  -3   3  -2  154.58    6.80
  -3   3  -2  146.09    6.70
  -3   3  -2  147.69    6.50
  -3   3  -2  151.28    7.00
   3  -3   2  139.79    5.30
   3  -3   2  154.38    7.10
   3  -3   2  144.09    5.30
   3  -3   2  149.88    6.70
   3  -3   2  142.49    6.90
   3  -3   2  139.29    6.70
   3  -3   2  154.08   10.80
   3  -3   2  144.39    5.90
   3  -3   2  138.59   10.70
   3  -3   2  150.18    6.60
  -4   3  -2   18.50    3.20
  -4   3  -2   19.40    2.90
  -4   3  -2   22.10    2.90
  -4   3  -2   18.40    2.20
  -4   3  -2   17.80    2.80
  -4   3  -2   22.90    2.90
   4  -3   2   15.30    3.00
   4  -3   2   18.10    2.60
   4  -3   2   15.20    6.10
   4  -3   2   16.90    2.60
   4  -3   2   19.80    2.20
   4  -3   2   20.80    3.10
  -5   3  -2  384.26   14.70
  -5   3  -2  372.76   15.40
  -5   3  -2  384.76   15.00
  -5   3  -2  385.66   13.80
  -5   3  -2  381.76   15.40
   5  -3   2  376.66   15.30
   5  -3   2  358.66   23.20
   5  -3   2  372.26   14.50
   5  -3   2  361.46   13.80
  -6   3  -2   26.80    3.70
  -6   3  -2   22.30    3.60
  -6   3  -2   25.50    3.60
   6  -3   2   22.50    4.80
   6  -3   2   18.20    3.80
   6  -3   2   17.50    2.50
   6  -3   2   44.80   11.90
  -7   3  -2   11.80    3.40
  -7   3  -2   12.70    3.40
   7  -3   2  -10.20   12.30
   7  -3   2    6.10    3.40
   7  -3   2    8.80    3.10
  -8   3  -2    6.80    3.30
  -8   3  -2   14.80    3.70
   8  -3   2    5.00    3.60
   8  -3   2    6.20    3.90
   8  -3   2    5.40    3.50
  -9   3  -2   -5.00    2.60
   9  -3   2    0.90    3.60
   9  -3   2   -2.80    4.90
   9   2  -2   -5.60    3.80
   9   2  -2   -0.10    2.80
   9   2  -2    6.00    5.20
  -9  -2   2    1.30    2.30
   8   2  -2   50.39    5.30
   8   2  -2   64.29   10.90
   8   2  -2   53.29    6.30
  -8  -2   2   54.99    4.80
  -8  -2   2   48.90    4.80
  -8  -2   2   61.19    5.80
   7   2  -2   40.20    4.50
   7   2  -2   44.40    5.70
   7   2  -2   46.80    5.50
   7   2  -2   34.60   16.10
   7   2  -2   41.10    4.30
  -7  -2   2   55.09    4.00
  -7  -2   2   45.90    4.80
   6   2  -2   45.90    3.30
   6   2  -2   57.29    5.50
   6   2  -2   41.80    3.80
   6   2  -2   39.80    4.90
   6   2  -2   38.70   11.80
   6   2  -2   47.40    3.70
   6   2  -2   52.29    5.20
  -6  -2   2   43.60    4.40
  -6  -2   2   40.00    3.60
  -6  -2   2   43.80    3.60
  -6  -2   2   51.89   13.20
  -6  -2   2   37.90    2.90
  -6  -2   2   37.90    3.90
  -6  -2   2   43.50    4.20
  -6  -2   2   57.59    4.60
   5   2  -2   -1.70    2.10
   5   2  -2   -0.20    1.70
   5   2  -2   -6.90    6.80
   5   2  -2   -2.20    1.10
   5   2  -2   -2.10    2.00
   5   2  -2   -0.50    1.60
   5   2  -2    0.40    1.60
   5   2  -2   -0.20    1.20
  -5  -2   2    9.90    7.00
  -5  -2   2   -1.10    0.90
  -5  -2   2   -0.30    1.10
  -5  -2   2   -1.20    1.50
  -5  -2   2   -0.20    1.20
  -5  -2   2    0.20    1.40
  -5  -2   2   -1.30    1.70
   4   2  -2  109.59    5.30
   4   2  -2   94.39    4.70
   4   2  -2   98.99    5.00
   4   2  -2  101.09    4.00
   4   2  -2   86.29   11.80
   4   2  -2   90.09    5.00
   4   2  -2   92.29    4.90
   4   2  -2   91.49    4.40
  -4  -2   2   89.29    5.20
  -4  -2   2   95.39    3.90
  -4  -2   2  104.19    5.10
  -4  -2   2   98.49    5.10
  -4  -2   2   95.09    5.20
  -4  -2   2   99.29    4.60
  -4  -2   2  112.69   15.60
  -4  -2   2   92.09    4.90
   3   2  -2    8.00    1.90
   3   2  -2   10.00    2.00
   3   2  -2   10.60    1.60
   3   2  -2   11.40    1.10
   3   2  -2    8.90    1.90
   3   2  -2    7.50    4.60
   3   2  -2    9.20    2.20
   3   2  -2   12.70    1.90
   3   2  -2   12.80    1.90
  -3  -2   2   11.30    2.10
  -3  -2   2   10.30    2.00
  -3  -2   2   10.80    1.60
  -3  -2   2    9.20    1.70
  -3  -2   2   11.30    2.00
  -3  -2   2    8.20    4.80
  -3  -2   2   13.90    1.90
  -3  -2   2   11.70    1.10
   2   2  -2   -1.30    2.90
   2   2  -2    1.30    1.20
   2   2  -2    3.90    1.70
   2   2  -2    1.90    0.60
   2   2  -2    0.90    1.30
   2   2  -2    4.60    1.40
   2   2  -2    2.50    1.10
   2   2  -2    1.50    1.40
   2   2  -2    6.50    1.60
  -2  -2   2    2.50    1.00
  -2  -2   2    7.00    3.10
  -2  -2   2    5.00    1.20
  -2  -2   2    3.80    1.20
  -2  -2   2    2.60    1.10
  -2  -2   2    2.50    1.50
  -2  -2   2    2.70    1.50
  -2  -2   2    3.60    0.60
  -2  -2   2    6.50    1.80
   1   2  -2   42.60    2.30
   1   2  -2   45.20    2.10
   1   2  -2   41.10    1.90
   1   2  -2   42.60    2.40
   1   2  -2   41.00    4.60
   1   2  -2   42.40    2.60
   1   2  -2   41.40    2.30
   1   2  -2   42.60    2.20
  -1  -2   2   46.00    4.90
  -1  -2   2   42.30    2.40
  -1  -2   2   39.70    2.70
  -1  -2   2   41.60    2.80
  -1  -2   2   34.40    2.10
  -1  -2   2   33.90    2.00
  -1  -2   2   35.60    2.10
  -1  -2   2   42.40    2.50
   0   2  -2  127.59    5.00
   0   2  -2  136.79    5.70
   0   2  -2  125.09    5.20
   0   2  -2  129.09    4.70
   0   2  -2  130.99    4.70
   0   2  -2  128.29    6.60
   0  -2   2  127.99    5.00
   0  -2   2  129.99    5.10
   0  -2   2  130.19    4.70
   0  -2   2  135.09    6.70
   0  -2   2  122.89    5.00
   0  -2   2  132.99    5.20
   0  -2   2  120.19    5.40
   0  -2   2  120.09    4.90
   0  -2   2  131.59    5.10
   0  -2   2  134.39    4.70
   0  -2   2  130.59    5.30
  -1   2  -2   78.39    5.20
  -1   2  -2   74.19    3.70
  -1   2  -2   83.29    3.50
  -1   2  -2   77.09    3.90
  -1   2  -2   76.79    3.70
   1  -2   2   65.59    3.90
   1  -2   2   87.89    3.60
   1  -2   2   75.39    3.10
   1  -2   2   68.19    3.50
   1  -2   2   72.49    3.30
   1  -2   2   84.99    3.60
   1  -2   2   79.69    3.60
   1  -2   2   72.29    2.90
   1  -2   2   83.09    5.30
   1  -2   2   83.19    4.00
   2  -2   2  928.71   34.30
   2  -2   2  947.11   34.60
  -3   2  -2  206.18    6.50
  -3   2  -2  198.48    8.30
  -3   2  -2  179.48    7.80
  -3   2  -2  181.78    8.20
  -3   2  -2  191.28    7.10
  -3   2  -2  196.08    8.20
  -3   2  -2  197.68    7.90
   3  -2   2  186.68    7.90
   3  -2   2  194.08    6.60
   3  -2   2  209.08   12.80
   3  -2   2  197.98   12.60
   3  -2   2  191.38    8.00
   3  -2   2  185.78    8.20
   3  -2   2  188.98    7.10
   3  -2   2  188.28    7.70
   3  -2   2  223.78    8.60
  -4   2  -2    1.10    1.60
  -4   2  -2    0.10    1.60
  -4   2  -2   -3.00    1.80
  -4   2  -2    3.80    1.60
  -4   2  -2    1.20    1.40
   4  -2   2    1.30    1.60
   4  -2   2   -3.80    1.80
   4  -2   2   -2.10    1.80
   4  -2   2   -0.50    4.50
   4  -2   2    1.90    1.60
   4  -2   2    3.20    1.70
   4  -2   2    1.70    1.20
  -5   2  -2    0.00    1.30
  -5   2  -2    2.10    2.00
  -5   2  -2   -1.30    1.80
  -5   2  -2   -1.50    1.70
  -5   2  -2    2.40    1.50
   5  -2   2    2.10    1.80
   5  -2   2   -0.50    1.90
   5  -2   2   -1.20    1.70
   5  -2   2    2.70    1.30
   5  -2   2    1.20    1.30
   5  -2   2   -1.20    5.70
  -6   2  -2   68.09    5.10
  -6   2  -2   60.69    4.30
  -6   2  -2   72.19    5.20
  -6   2  -2   70.79    5.20
   6  -2   2   66.09    4.80
   6  -2   2   64.49    5.80
   6  -2   2   79.29   13.70
   6  -2   2   64.29    4.10
   6  -2   2   63.99    5.10
  -7   2  -2   28.60    4.20
  -7   2  -2   31.60    4.20
   7  -2   2   31.90    4.60
   7  -2   2   23.20    4.00
   7  -2   2   36.20   12.30
   7  -2   2   28.00    4.30
  -8   2  -2   39.70    5.00
  -8   2  -2   46.50    5.60
   8  -2   2   35.00   17.10
   8  -2   2   41.50    6.30
   8  -2   2   37.10    5.70
   8  -2   2   53.79    9.10
   9  -2   2   48.60    7.50
   9  -2   2   35.30    5.90
   9   1  -2   14.20    4.30
   9   1  -2   24.70    5.40
   9   1  -2   14.40    3.70
  -9  -1   2   15.60    3.50
  -9  -1   2   19.90    3.70
   8   1  -2   -1.80    2.30
   8   1  -2   -3.90    2.80
   8   1  -2   -7.50    2.30
  -8  -1   2   -2.10    1.60
  -8  -1   2   -0.50    2.30
   7   1  -2   36.20    4.50
   7   1  -2   38.20    5.40
   7   1  -2   35.10   14.40
  -7  -1   2   40.80    4.30
  -7  -1   2   40.00    4.60
  -7  -1   2   44.40   15.10
  -7  -1   2   42.70    4.20
  -7  -1   2   40.30    3.50
   6   1  -2   15.10    9.80
   6   1  -2    2.20    1.70
   6   1  -2    0.70    1.90
   6   1  -2    1.30    1.40
   6   1  -2    0.50    3.00
  -6  -1   2   -3.50    1.70
  -6  -1   2    6.10    2.40
  -6  -1   2   11.70   10.00
  -6  -1   2    0.90    2.10
  -6  -1   2    0.10    1.60
  -6  -1   2   -1.20    1.30
  -6  -1   2    0.40    1.50
  -6  -1   2    1.00    2.10
   5   1  -2    7.60    1.80
   5   1  -2   11.30    2.40
   5   1  -2    8.40    1.90
   5   1  -2   11.20    1.80
   5   1  -2    7.20    2.30
   5   1  -2   10.10    2.00
   5   1  -2    3.90    8.00
   5   1  -2   10.80    2.30
  -5  -1   2    6.50    2.10
  -5  -1   2   15.50    2.60
  -5  -1   2    8.30    1.90
  -5  -1   2    7.70    1.50
  -5  -1   2   11.10    2.00
  -5  -1   2   17.20    8.20
  -5  -1   2    8.60    2.10
   4   1  -2   81.59    4.10
   4   1  -2   80.59    4.20
   4   1  -2   79.19    4.20
   4   1  -2   76.99    4.80
   4   1  -2  119.19   13.20
   4   1  -2   80.39    4.20
   4   1  -2   79.69    4.60
   4   1  -2   78.19    6.50
  -4  -1   2   76.59    4.10
  -4  -1   2   77.79   11.00
  -4  -1   2   79.39    4.40
  -4  -1   2   74.89    3.70
  -4  -1   2   76.59    4.70
  -4  -1   2   69.29    4.30
  -4  -1   2   75.89    4.10
  -4  -1   2   70.39    4.10
   3   1  -2    5.10    1.80
   3   1  -2    4.50    1.30
   3   1  -2    0.10    4.70
   3   1  -2    3.00    1.40
   3   1  -2    3.70    1.40
   3   1  -2    4.20    1.60
   3   1  -2    6.80    1.80
   3   1  -2    4.60    1.40
   3   1  -2    5.10    1.10
  -3  -1   2    4.90    1.40
  -3  -1   2    5.60    1.50
  -3  -1   2    4.40    1.50
  -3  -1   2    4.60    1.10
  -3  -1   2    3.10    1.50
  -3  -1   2    3.00    1.50
   2   1  -2  223.98    8.20
   2   1  -2  221.68    8.10
   2   1  -2  208.98   12.70
   2   1  -2  213.68    8.00
   2   1  -2  216.78    8.20
   2   1  -2  213.68    8.10
   2   1  -2  239.98    7.80
   2   1  -2  224.18    8.00
   2   1  -2  218.08    8.10
  -2  -1   2  226.18    8.20
  -2  -1   2  220.38    8.20
  -2  -1   2  222.18    8.20
  -2  -1   2  215.58   12.80
  -2  -1   2  210.18    8.00
  -2  -1   2  209.38    8.50
  -2  -1   2  215.78    7.50
  -2  -1   2  221.18    8.30
  -2  -1   2  219.28    8.00
   1   1  -2    6.10    1.30
   1   1  -2    8.60    1.50
   1   1  -2    6.80    1.00
   1   1  -2    6.90    1.40
   1   1  -2    8.90    2.80
   1   1  -2    5.10    1.30
   1   1  -2    9.10    1.20
   1   1  -2    6.10    1.10
  -1  -1   2   14.60    3.50
  -1  -1   2   10.80    1.10
  -1  -1   2    9.40    1.60
  -1  -1   2    9.00    1.50
  -1  -1   2    5.00    1.10
  -1  -1   2   10.70    1.60
  -1  -1   2    7.10    1.00
  -1  -1   2    5.80    1.30
  -1  -1   2    7.80    1.60
   0   1  -2  128.69    7.40
   0   1  -2  138.09    5.20
   0   1  -2  137.39    5.10
   0   1  -2  127.69    5.10
   0   1  -2  139.99    4.90
   0   1  -2  136.89    5.40
   0   1  -2  135.89    5.30
   0  -1   2  136.89    4.50
   0  -1   2  144.29    5.20
   0  -1   2  144.19    5.30
   0  -1   2  140.39    4.90
   0  -1   2  137.19    5.20
   0  -1   2  133.19    7.30
   0  -1   2  130.79    5.00
   0  -1   2  140.19    5.50
   0  -1   2  137.99    4.50
  -1   1  -2   69.69    3.50
  -1   1  -2   71.59    3.30
  -1   1  -2   65.29    3.20
  -1   1  -2   65.89    3.10
  -1   1  -2   69.19    2.90
  -1   1  -2   69.39    2.40
  -1   1  -2   57.19    5.10
  -1   1  -2   68.09    3.00
   1  -1   2   73.19    3.00
   1  -1   2   72.69    3.30
   1  -1   2   69.49    3.70
   1  -1   2   68.89    2.90
   1  -1   2   65.39    3.10
   1  -1   2   72.49    2.40
   1  -1   2   67.29    5.10
   1  -1   2   65.79    3.20
   1  -1   2   67.89    3.30
  -2   1  -2  431.76   14.80
  -2   1  -2  422.46   14.50
  -2   1  -2  427.16   14.50
  -2   1  -2  423.06   14.60
  -2   1  -2  433.26   14.60
   2  -1   2  433.16   14.60
   2  -1   2  417.76   14.00
   2  -1   2  420.86   14.40
   2  -1   2  431.46   14.80
   2  -1   2  418.76   14.50
   2  -1   2  417.46   18.10
  -3   1  -2    1.90    1.20
  -3   1  -2    1.20    0.70
  -3   1  -2    1.50    0.90
  -3   1  -2    1.80    1.60
  -3   1  -2    1.30    1.10
  -3   1  -2    0.50    1.00
   3  -1   2    1.90    1.40
   3  -1   2    1.30    1.60
   3  -1   2    1.40    0.70
   3  -1   2    1.30    1.40
   3  -1   2   -1.00    3.30
   3  -1   2    1.80    3.30
   3  -1   2    1.10    1.10
   3  -1   2    0.20    1.30
   3  -1   2    3.40    1.50
   3  -1   2    1.70    0.90
  -4   1  -2    7.40    1.50
  -4   1  -2    6.50    2.10
  -4   1  -2    8.60    2.00
  -4   1  -2    9.10    2.00
  -4   1  -2    2.10    2.10
   4  -1   2    0.90    2.20
   4  -1   2    9.20    1.50
   4  -1   2    9.00    2.00
   4  -1   2    9.70    1.70
   4  -1   2   10.80    5.80
  -5   1  -2   17.20    3.40
  -5   1  -2   14.00    2.40
  -5   1  -2   17.70    2.60
  -5   1  -2   16.50    2.10
   5  -1   2   16.60    2.70
   5  -1   2   14.30    2.40
   5  -1   2   17.50    2.40
   5  -1   2   20.00    3.00
   5  -1   2   15.00    1.80
   5  -1   2   12.60    2.30
   5  -1   2   18.20    2.70
  -6   1  -2   49.80    6.10
  -6   1  -2   44.80    3.50
  -6   1  -2   47.20    4.60
  -6   1  -2   40.00    3.90
  -6   1  -2   38.60    4.80
   6  -1   2   47.50    4.10
   6  -1   2   35.30    6.80
   6  -1   2   48.30   11.60
   6  -1   2   44.40    4.70
   6  -1   2   45.30    4.20
  -7   1  -2   46.20    4.40
  -7   1  -2   39.10    4.60
   7  -1   2   54.99   13.20
   7  -1   2   39.40    4.80
   7  -1   2   43.10    4.90
   7  -1   2   43.20    3.50
  -8   1  -2    4.90    2.60
  -8   1  -2    2.10    2.50
  -8   1  -2   -2.30    2.60
   8  -1   2    8.20    4.10
   8  -1   2   -1.90    3.10
   8  -1   2   -8.70   14.30
   8  -1   2    7.30    3.30
  -9   1  -2   14.60    3.60
  -9   1  -2   21.10    4.00
   9  -1   2   16.00    4.20
   9  -1   2    1.60    3.80
   9  -1   2    8.90    4.60
   9   0  -2   -6.90    4.10
   9   0  -2    2.20    3.00
   9   0  -2    1.90    5.60
  -9   0   2    7.50    3.50
  -9   0   2    4.10    3.00
   8   0  -2   -8.50    3.80
   8   0  -2    5.30    3.00
  -8   0   2    0.70    2.80
  -8   0   2   -1.70    2.40
  -8   0   2    2.20    2.50
   7   0  -2   37.30    4.60
   7   0  -2   24.70   14.40
   7   0  -2   32.00    5.30
   7   0  -2   32.40    5.00
  -7   0   2   40.70    5.00
  -7   0   2   33.10   15.00
  -7   0   2   34.60    4.10
  -7   0   2   31.80    3.60
  -7   0   2   33.70    4.30
   6   0  -2   42.60    3.00
   6   0  -2   45.80    4.50
   6   0  -2   45.20    5.40
   6   0  -2   42.70    4.90
   6   0  -2   30.60   12.40
  -6   0   2   45.30    4.00
  -6   0   2   43.30    4.40
  -6   0   2   42.90    5.60
  -6   0   2   43.80    3.60
  -6   0   2   48.90   13.40
  -6   0   2   45.80    4.20
   5   0  -2    0.30    2.10
   5   0  -2    0.70    1.70
   5   0  -2    1.50    1.40
   5   0  -2    2.80    7.40
   5   0  -2   -0.80    2.00
   5   0  -2   -1.90    1.10
   5   0  -2    4.50    2.10
  -5   0   2    0.60    1.40
  -5   0   2    2.10    1.40
  -5   0   2    3.60    7.60
  -5   0   2    0.10    1.80
  -5   0   2    0.60    2.00
  -5   0   2   -2.00    1.40
  -5   0   2    2.10    1.90
  -5   0   2   -1.10    1.40
   4   0  -2  131.39    6.20
   4   0  -2  141.69    7.10
   4   0  -2  138.79    6.70
   4   0  -2  144.09    5.80
   4   0  -2  146.39   13.80
   4   0  -2  137.69    6.40
   4   0  -2  132.79    6.40
   4   0  -2  132.09    5.90
  -4   0   2  133.59    6.80
  -4   0   2  136.59    6.40
  -4   0   2  158.98    8.00
  -4   0   2  156.48   14.70
  -4   0   2  140.19    6.30
  -4   0   2  137.69    6.30
  -4   0   2  136.49    6.10
  -4   0   2  151.08    6.20
   3   0  -2   -0.20    1.00
   3   0  -2    4.50    1.80
   3   0  -2   -1.60    1.20
   3   0  -2   -0.80    1.60
   3   0  -2    0.40    1.20
   3   0  -2    6.10    4.90
   3   0  -2   -0.10    1.20
   3   0  -2    0.10    1.00
  -3   0   2   -1.60    1.30
  -3   0   2   -0.40    1.40
  -3   0   2   -1.20    1.10
  -3   0   2   -0.50    1.30
  -3   0   2    1.30    1.20
  -3   0   2    1.10    1.40
  -3   0   2    0.70    1.20
  -3   0   2    5.20    4.70
   2   0  -2   15.90    1.70
   2   0  -2   14.30    1.50
   2   0  -2   14.40    1.80
   2   0  -2   15.70    1.70
   2   0  -2   18.70    2.20
   2   0  -2   24.50    5.30
   2   0  -2   16.40    2.00
   2   0  -2   17.00    1.80
   2   0  -2   15.50    2.10
  -2   0   2   15.10    1.90
  -2   0   2   17.70    8.20
  -2   0   2   15.00    1.90
  -2   0   2   13.20    1.80
  -2   0   2   14.80    1.60
  -2   0   2   17.00    1.70
  -2   0   2   14.40    2.00
  -2   0   2   15.90    1.90
   1   0  -2 1271.07   44.70
  -1   0   2 1220.58   44.30
   0   0  -2  816.02   29.40
   0   0   2  817.62   29.60
  -1   0  -2    0.70    0.50
  -1   0  -2   -0.80    1.20
  -1   0  -2    0.40    0.70
  -1   0  -2    0.30    0.80
  -1   0  -2    3.50    2.00
  -1   0  -2   -0.60    1.40
  -1   0  -2    2.10    1.10
  -1   0  -2    0.70    1.00
  -1   0  -2    0.60    0.80
   1   0   2   -0.80    2.00
   1   0   2    2.60    0.80
   1   0   2   -0.20    1.00
   1   0   2    0.70    0.90
   1   0   2    0.90    1.20
   1   0   2    0.30    1.30
   1   0   2    1.10    0.50
   1   0   2    0.20    0.70
  -2   0  -2   43.10    2.50
  -2   0  -2   37.90    5.00
  -2   0  -2   44.40    2.80
  -2   0  -2   45.20    3.10
  -2   0  -2   44.60    1.70
  -2   0  -2   39.50    3.10
  -2   0  -2   47.50    2.60
  -2   0  -2   42.40    2.30
   2   0   2   42.50    2.70
   2   0   2   46.20    2.80
   2   0   2   42.00    2.40
   2   0   2   43.70    2.30
   2   0   2   39.40    3.00
   2   0   2   37.60    2.50
   2   0   2   49.10    5.30
   2   0   2   47.70    2.40
   2   0   2   43.90    2.60
  -3   0  -2   -0.30    0.80
  -3   0  -2   -0.80    1.10
  -3   0  -2    0.70    1.70
  -3   0  -2   -0.50    0.90
  -3   0  -2   -0.80    1.30
  -3   0  -2   -0.30    1.30
   3   0   2   -0.40    0.80
   3   0   2   -0.30    1.30
   3   0   2   -0.20    1.00
   3   0   2   -1.10    3.10
   3   0   2   -0.80    1.10
   3   0   2    5.00    2.00
   3   0   2    3.00    3.30
   3   0   2    0.00    0.70
   3   0   2    1.30    1.30
   3   0   2    1.10    1.30
  -4   0  -2   82.39    4.70
  -4   0  -2   79.99    4.20
  -4   0  -2   75.59    3.60
  -4   0  -2   78.99    3.30
  -4   0  -2   71.49    4.20
  -4   0  -2   82.49    4.80
   4   0   2   84.89   10.30
   4   0   2   84.39    3.20
   4   0   2   78.29    4.80
   4   0   2   76.79    3.50
   4   0   2   71.59    4.00
   4   0   2   77.39    4.10
   4   0   2   73.09    9.80
   4   0   2   80.89    4.60
   4   0   2   79.99    4.60
   4   0   2   86.89    4.60
  -5   0  -2  168.88    6.70
  -5   0  -2  155.98    7.20
  -5   0  -2  175.38    6.00
  -5   0  -2  168.48    5.90
  -5   0  -2  171.18    7.30
  -5   0  -2  159.38    7.90
   5   0   2  165.58    8.00
   5   0   2  166.98    7.70
   5   0   2  163.88    6.70
   5   0   2  195.38   15.50
   5   0   2  172.88    8.30
   5   0   2  176.78    7.40
   5   0   2  165.28    7.70
   5   0   2  167.38    7.20
  -6   0  -2   25.50    3.60
  -6   0  -2   24.90    3.30
  -6   0  -2   24.70    2.60
  -6   0  -2   28.90    1.60
  -6   0  -2   24.50    1.50
  -6   0  -2   26.30    3.00
  -6   0  -2   23.50    3.00
   6   0   2   28.10    3.90
   6   0   2   29.60    3.40
   6   0   2   27.40    2.70
   6   0   2   28.40    3.30
   6   0   2   26.50    3.80
   6   0   2   23.60    3.20
   6   0   2   29.20    9.30
  -7   0  -2   25.90    3.90
  -7   0  -2   22.40    3.40
  -7   0  -2   20.20    2.70
  -7   0  -2   20.70    3.20
   7   0   2   36.30   10.80
   7   0   2   22.20    3.40
   7   0   2   16.20    4.10
   7   0   2   13.80    2.90
   7   0   2   18.20    4.40
   7   0   2   20.80    2.70
  -8   0  -2   -1.90    2.00
  -8   0  -2    1.50    2.90
  -8   0  -2    1.10    1.90
   8   0   2   -5.80    3.00
   8   0   2   -1.70    1.50
   8   0   2   -1.30    2.40
   8   0   2   -6.30    3.00
   8   0   2   -2.10   13.00
  -9   0  -2   -1.50    2.20
  -9   0  -2   -0.10    2.50
  -9   0  -2    8.00    5.60
   9   0   2    4.20    4.40
   9   0   2    0.10    3.20
   9   0   2   -1.90    3.60
   9   0   2  -21.30   16.00
 -10   0  -2    7.70    3.20
 -10   0  -2   14.20    3.90
  10   0   2    6.90    3.70
  10   0   2   -2.10    4.50
  10   0   2    6.60    5.50
   9  -1  -2   19.70    4.20
   9  -1  -2   13.30    5.10
  -9   1   2   30.70    5.10
  -9   1   2   22.80    4.20
   8  -1  -2   16.40    4.30
   8  -1  -2  -44.60   18.60
   8  -1  -2   11.90    4.30
   8  -1  -2   14.40    3.80
  -8   1   2   15.50    3.90
  -8   1   2    9.10    3.10
   7  -1  -2   -4.60   13.90
   7  -1  -2   -0.50    2.30
  -7   1   2   -2.10    2.90
  -7   1   2    0.70    1.90
  -7   1   2    2.60    2.10
  -7   1   2  -11.50   13.00
   6  -1  -2  105.09    7.70
   6  -1  -2  134.69   18.40
   6  -1  -2  102.69    7.50
   6  -1  -2  122.49    6.90
  -6   1   2  111.39    6.40
  -6   1   2  115.69    6.80
  -6   1   2  126.79    6.90
  -6   1   2  125.49    6.30
  -6   1   2  137.89   18.60
   5  -1  -2   33.60    4.40
   5  -1  -2   33.70    4.30
   5  -1  -2   34.50    2.40
   5  -1  -2   31.90    2.80
   5  -1  -2   34.00    3.60
   5  -1  -2   51.39   12.20
   5  -1  -2   33.50    3.70
  -5   1   2   34.80    3.30
  -5   1   2   35.20    3.80
  -5   1   2   40.90    3.30
  -5   1   2   36.80    3.80
  -5   1   2   31.00    3.50
  -5   1   2   36.70    2.60
  -5   1   2   39.10    4.30
   4  -1  -2   -6.50    6.10
   4  -1  -2   -0.10    1.40
   4  -1  -2   -0.20    1.90
   4  -1  -2    0.10    1.10
   4  -1  -2    0.10    1.10
   4  -1  -2    0.40    1.10
   4  -1  -2    1.80    1.70
   4  -1  -2   -0.40    1.20
  -4   1   2   -1.10    1.20
  -4   1   2   -2.20    5.60
  -4   1   2   -1.20    1.20
  -4   1   2   -1.50    1.20
  -4   1   2   -1.00    1.50
  -4   1   2    0.20    1.80
  -4   1   2    1.70    1.60
  -4   1   2    1.20    1.30
   3  -1  -2  315.07   11.50
   3  -1  -2  322.67   11.00
   3  -1  -2  316.07   12.00
   3  -1  -2  315.77   12.20
   3  -1  -2  319.67   10.80
   3  -1  -2  313.97   11.90
   3  -1  -2  323.37   11.80
   3  -1  -2  326.17   19.20
  -3   1   2  313.77   18.60
  -3   1   2  300.87   11.60
  -3   1   2  300.47   11.50
  -3   1   2  318.67   11.80
  -3   1   2  286.97   11.40
  -3   1   2  309.97   11.10
  -3   1   2  315.27   12.20
  -3   1   2  320.37   10.90
   2  -1  -2 1243.58   47.50
  -2   1   2 1271.77   47.70
   1  -1  -2   81.99    3.40
   1  -1  -2   91.39    4.10
   1  -1  -2   80.89    7.30
   1  -1  -2   82.19    4.00
   1  -1  -2   83.99    4.00
   1  -1  -2   73.69    3.70
   1  -1  -2   77.99    3.80
   1  -1  -2   81.69    3.80
  -1   1   2   82.99    4.00
  -1   1   2   84.69    3.50
  -1   1   2   82.39    3.10
  -1   1   2   80.89    3.30
  -1   1   2   74.49    3.70
  -1   1   2   76.59    3.90
  -1   1   2   81.19    3.80
  -1   1   2   75.89    3.80
  -1   1   2   80.89    3.70
   0  -1  -2   87.79    6.40
   0  -1  -2   88.39    3.90
   0  -1  -2   84.79    3.40
   0  -1  -2   86.59    3.60
   0  -1  -2   87.79    3.30
   0  -1  -2   86.59    3.70
   0  -1  -2   90.89    3.70
   0  -1  -2   90.99    3.80
   0  -1  -2   91.69    3.60
   0   1   2   90.09    3.60
   0   1   2   83.49    6.50
   0   1   2   86.39    3.80
   0   1   2   85.49    3.80
   0   1   2   84.09    3.70
   0   1   2   94.79    4.00
   0   1   2   89.99    3.30
   0   1   2   92.29    3.50
  -1  -1  -2 1004.60   35.90
   1   1   2 1007.60   35.80
  -2  -1  -2   45.60    2.70
  -2  -1  -2   34.80    2.80
  -2  -1  -2   38.60    2.20
  -2  -1  -2   43.50    1.90
  -2  -1  -2   37.60    2.30
  -2  -1  -2   42.70    5.40
  -2  -1  -2   42.00    2.60
  -2  -1  -2   45.30    2.80
   2   1   2   40.00    2.60
   2   1   2   41.50    1.90
   2   1   2   42.20    2.50
   2   1   2   42.30    2.20
   2   1   2   35.90    2.70
   2   1   2   39.50    2.50
   2   1   2   41.60    2.20
   2   1   2   33.30    5.10
   2   1   2   40.00    2.60
  -3  -1  -2   32.40    2.20
  -3  -1  -2   31.70    2.90
  -3  -1  -2   32.70    2.10
  -3  -1  -2   34.30    1.80
  -3  -1  -2   27.00    2.50
   3   1   2   36.40    3.50
   3   1   2   38.80    5.90
   3   1   2   34.80    2.20
   3   1   2   33.10    2.70
   3   1   2   30.60    2.20
   3   1   2   21.20    5.20
   3   1   2   29.40    2.60
   3   1   2   30.20    2.50
   3   1   2   30.60    1.80
   3   1   2   38.00    2.20
   4   1   2 1608.34   60.09
   4   1   2 1586.44   59.59
  -5  -1  -2   39.40    3.90
  -5  -1  -2   44.90    3.40
  -5  -1  -2   44.40    2.80
  -5  -1  -2   41.60    4.80
  -5  -1  -2   39.40    2.60
  -5  -1  -2   40.40    3.10
   5   1   2   37.50    3.50
   5   1   2   40.30    3.50
   5   1   2   51.49    3.60
   5   1   2   41.60    8.40
   5   1   2   43.30    9.30
   5   1   2   41.00    2.80
   5   1   2   53.59    3.50
   5   1   2   43.30    3.40
   5   1   2   45.10    3.10
  -6  -1  -2   10.20    1.60
  -6  -1  -2    7.70    2.20
  -6  -1  -2    7.60    2.60
  -6  -1  -2    6.20    1.90
  -6  -1  -2   10.00    2.00
  -6  -1  -2    6.50    1.80
  -6  -1  -2    7.90    1.30
   6   1   2    7.40    2.10
   6   1   2    8.60    2.10
   6   1   2    6.30    2.20
   6   1   2    6.40    8.80
   6   1   2    3.90    2.50
   6   1   2    4.50    2.00
   6   1   2    9.60    1.90
   6   1   2    6.20    1.60
  -7  -1  -2   53.89    4.20
  -7  -1  -2   62.59    5.40
  -7  -1  -2   61.99    4.10
   7   1   2   54.99    4.80
   7   1   2   53.89    5.50
   7   1   2   62.39    4.70
   7   1   2   65.99   13.80
   7   1   2   57.39    3.80
   7   1   2   51.99    4.90
  -8  -1  -2   24.90    3.60
  -8  -1  -2   32.70    4.60
  -8  -1  -2   31.60    3.80
   8   1   2   23.00   14.80
   8   1   2   30.40    3.40
   8   1   2   29.70    5.10
   8   1   2   25.30    3.90
   8   1   2   31.70    5.30
  -9  -1  -2   -1.60    2.30
  -9  -1  -2    1.20    2.20
   9   1   2   -6.60    4.20
   9   1   2   -5.70    3.90
   9   1   2  -13.10   16.20
   9   1   2  -10.80    3.00
 -10  -1  -2   -2.30    2.80
  10   1   2   17.10    6.30
   8  -2  -2   -3.60    3.60
   8  -2  -2   -1.40    3.80
   8  -2  -2    2.20    2.70
  -8   2   2   -2.70    2.10
  -8   2   2   -0.50    2.10
  -8   2   2    2.00    2.80
   7  -2  -2    6.70    3.90
   7  -2  -2   -1.70   13.90
   7  -2  -2    1.20    3.30
   7  -2  -2    3.80    2.70
  -7   2   2   -0.90    2.10
  -7   2   2    7.80    2.60
  -7   2   2    1.50    2.70
   6  -2  -2    0.70   11.40
   6  -2  -2   16.00    3.20
   6  -2  -2    4.50    4.10
  -6   2   2   13.10    2.90
  -6   2   2   13.20   11.90
  -6   2   2   18.40    3.10
  -6   2   2   10.00    3.00
   5  -2  -2  357.46   14.80
   5  -2  -2  340.17   13.60
   5  -2  -2  348.47   14.50
   5  -2  -2  335.77   24.90
   5  -2  -2  365.96   14.00
  -5   2   2  339.07   13.50
  -5   2   2  352.86   13.90
  -5   2   2  350.46   25.50
  -5   2   2  334.47   13.70
  -5   2   2  353.96   12.70
  -5   2   2  335.77   13.90
   4  -2  -2   95.49    5.60
   4  -2  -2   90.39    4.00
   4  -2  -2   89.79    4.00
   4  -2  -2   83.69    4.80
   4  -2  -2   85.19    5.30
   4  -2  -2   96.09    5.90
  -4   2   2   95.09    6.20
  -4   2   2   87.89    4.20
  -4   2   2   89.49   13.00
  -4   2   2   82.59    4.90
  -4   2   2   95.29    5.50
  -4   2   2   92.09    5.20
  -4   2   2   81.29    4.00
  -4   2   2   79.29    6.20
   3  -2  -2   80.49   10.90
   3  -2  -2   79.69    4.60
   3  -2  -2   69.49    3.10
   3  -2  -2   77.39    4.70
   3  -2  -2   71.69    4.30
   3  -2  -2   73.39    3.60
   3  -2  -2   70.39    4.00
   3  -2  -2   85.19    5.20
  -3   2   2   71.89    4.40
  -3   2   2   72.79    4.90
  -3   2   2   73.39    4.10
  -3   2   2   71.49    3.30
  -3   2   2   72.79    3.60
  -3   2   2   78.49   10.60
  -3   2   2   70.49    4.40
  -3   2   2   72.29    4.50
   2  -2  -2    3.20    4.00
   2  -2  -2    2.90    1.40
   2  -2  -2    0.50    1.70
   2  -2  -2    4.40    1.80
   2  -2  -2    2.10    1.10
   2  -2  -2    1.90    1.20
   2  -2  -2    1.70    1.20
  -2   2   2    2.70    1.50
  -2   2   2    0.10    1.40
  -2   2   2    2.60    1.60
  -2   2   2    3.60    1.50
  -2   2   2    3.70    1.40
  -2   2   2    3.20    1.40
  -2   2   2    5.30    3.90
   1  -2  -2  545.15   18.50
   1  -2  -2  557.44   18.90
   1  -2  -2  538.85   18.80
   1  -2  -2  551.24   18.60
   1  -2  -2  527.15   23.40
   1  -2  -2  558.14   18.40
  -1   2   2  562.44   18.70
  -1   2   2  553.74   18.30
  -1   2   2  532.35   23.30
   0  -2  -2  718.13   23.50
   0  -2  -2  716.03   27.30
   0   2   2  698.93   27.20
  -1  -2  -2  476.65   19.80
  -1  -2  -2  480.25   15.90
  -1  -2  -2  471.95   16.00
   1   2   2  474.55   21.00
  -2  -2  -2  630.24   25.60
  -2  -2  -2  652.53   20.90
   2   2   2  596.74   27.30
  -3  -2  -2   74.89    4.00
  -3  -2  -2   69.09    3.70
  -3  -2  -2   71.39    3.30
  -3  -2  -2   66.49    4.10
  -3  -2  -2   70.89    7.60
  -3  -2  -2   72.89    3.20
   3   2   2   67.49    3.60
   3   2   2   73.89    3.30
   3   2   2   67.79    3.90
   3   2   2   78.29    3.70
   3   2   2   74.19    7.60
   3   2   2   73.09    3.00
   3   2   2   76.59    4.00
   3   2   2   70.79    3.90
   3   2   2   77.99    3.20
   3   2   2   64.29    3.10
  -4  -2  -2   25.10    2.70
  -4  -2  -2   23.50    2.20
  -4  -2  -2   19.50    2.80
  -4  -2  -2   21.40    2.00
   4   2   2   22.40    5.90
   4   2   2   23.00    2.10
   4   2   2   30.80    6.70
   4   2   2   19.10    2.40
   4   2   2   18.30    2.60
   4   2   2   23.00    2.30
   4   2   2   20.30    2.50
   4   2   2   24.50    1.80
   4   2   2   24.30    2.20
   4   2   2   21.20    2.00
  -5  -2  -2    2.20    1.60
  -5  -2  -2    1.00    2.00
  -5  -2  -2    0.30    1.20
  -5  -2  -2    1.00    2.10
  -5  -2  -2    0.00    1.20
  -5  -2  -2    3.20    1.40
   5   2   2    0.40    1.50
   5   2   2    2.50    1.50
   5   2   2    4.50    5.40
   5   2   2    1.20    1.50
   5   2   2    1.80    1.20
   5   2   2    7.70    6.60
   5   2   2    1.80    1.20
  -6  -2  -2  128.59    5.90
  -6  -2  -2  135.09    6.00
  -6  -2  -2  139.29    7.40
  -6  -2  -2  137.39    5.70
  -6  -2  -2  134.89    6.10
  -6  -2  -2  133.59    6.40
  -6  -2  -2  135.59    7.20
   6   2   2  127.79    7.40
   6   2   2  156.08   15.60
   6   2   2  124.49    7.00
   6   2   2  137.19    6.40
   6   2   2  128.79   16.00
   6   2   2  138.09    7.30
   6   2   2  134.79    5.80
  -7  -2  -2    1.20    2.50
  -7  -2  -2   -1.90    1.40
  -7  -2  -2   -1.50    1.60
  -7  -2  -2   -0.80    1.30
  -7  -2  -2    0.40    1.40
  -7  -2  -2    1.00    1.40
   7   2   2   -1.70    2.10
   7   2   2   -0.90    2.30
   7   2   2    0.80    1.40
   7   2   2   -4.80    2.50
   7   2   2    4.30    8.50
   7   2   2   -2.50    2.70
   7   2   2    0.20    1.40
   7   2   2  -12.00    8.60
  -8  -2  -2    2.60    3.10
  -8  -2  -2    3.50    2.40
  -8  -2  -2    1.50    1.70
  -8  -2  -2    2.00    2.40
   8   2   2    8.70   13.50
   8   2   2    0.00    1.80
   8   2   2    8.80    4.60
  -9  -2  -2   12.80    2.80
  -9  -2  -2   13.90    4.10
  -9  -2  -2   10.10    2.80
   9   2   2   -1.10    4.00
   9   2   2    1.90    2.90
   9   2   2   10.20    4.90
   9   2   2    7.80    2.50
 -10  -2  -2   23.20    5.40
 -10  -2  -2   20.50    4.20
  10   2   2   24.50    6.00
  10   2   2   39.70    7.20
   8  -3  -2    7.00    3.20
   8  -3  -2    8.20    4.10
   8  -3  -2   10.10    3.50
  -8   3   2    8.70    3.60
  -8   3   2    8.80    3.30
  -8   3   2    6.30    3.40
   7  -3  -2   18.00    4.30
   7  -3  -2   18.10    3.70
   7  -3  -2   12.70   17.60
   7  -3  -2   18.20    4.40
  -7   3   2   22.40    4.00
  -7   3   2   15.30    3.60
  -7   3   2   14.40   15.00
   6  -3  -2    1.30    3.20
   6  -3  -2    2.50    3.60
   6  -3  -2   11.60   14.70
  -6   3   2    9.70   12.60
  -6   3   2    6.80    2.80
  -6   3   2    5.60    2.30
  -6   3   2    1.70    2.40
   5  -3  -2   15.70    3.50
   5  -3  -2   23.90   10.30
   5  -3  -2   20.00    3.50
   5  -3  -2   12.10    3.20
  -5   3   2   13.50   10.60
  -5   3   2   20.50    3.30
  -5   3   2   11.30    2.70
  -5   3   2   19.70    3.50
   4  -3  -2    1.00    2.10
   4  -3  -2   -2.40    1.60
   4  -3  -2   -0.80    1.70
   4  -3  -2    1.00    1.70
   4  -3  -2    2.10    1.20
   4  -3  -2    8.30    7.70
  -4   3   2   -0.40    1.10
  -4   3   2    3.30    2.20
  -4   3   2    0.60    1.10
  -4   3   2    2.70    2.00
  -4   3   2   -1.10    7.30
  -4   3   2    0.80    1.70
  -4   3   2    1.10    1.60
  -4   3   2    3.30    2.50
   3  -3  -2   37.90    4.00
   3  -3  -2   43.30    1.90
   3  -3  -2   38.70    3.60
   3  -3  -2   36.70    2.60
   3  -3  -2   37.60    3.00
   3  -3  -2   36.50    4.00
  -3   3   2   41.20    2.00
  -3   3   2   32.50    8.10
  -3   3   2   45.50    3.70
  -3   3   2   34.30    3.50
  -3   3   2   40.20    3.10
  -3   3   2   41.20    2.70
  -3   3   2   41.40    3.30
  -3   3   2   40.90    3.20
   2  -3  -2  178.78    7.60
   2  -3  -2  182.98    8.10
   2  -3  -2  184.68    8.10
   2  -3  -2  182.78   13.40
   2  -3  -2  186.48    7.10
   2  -3  -2  179.98    7.10
  -2   3   2  169.48    7.80
  -2   3   2  186.38    7.00
  -2   3   2  172.88    7.50
  -2   3   2  181.38    8.40
  -2   3   2  180.58    7.80
  -2   3   2  174.18   13.30
  -2   3   2  184.48    7.20
   1  -3  -2  134.19    5.80
   1  -3  -2  134.29   10.00
   1  -3  -2  133.39    5.70
   1  -3  -2  133.29    6.00
   1  -3  -2  138.49    6.50
   1  -3  -2  137.39    5.30
   1  -3  -2  135.39    6.20
  -1   3   2  132.09    5.90
  -1   3   2  136.19    6.10
  -1   3   2  140.39    5.30
  -1   3   2  139.49    9.90
  -1   3   2  131.79    5.90
  -1   3   2  134.89    5.60
   0  -3  -2   63.49    3.30
   0  -3  -2   69.59    3.70
   0  -3  -2   63.69    3.50
   0  -3  -2   60.89    2.60
   0  -3  -2   66.69    2.60
   0  -3  -2   70.59    6.60
   0  -3  -2   60.39    3.60
   0   3   2   62.59    6.50
   0   3   2   61.89    2.60
   0   3   2   64.79    3.50
   0   3   2   62.79    3.60
   0   3   2   66.19    3.40
   0   3   2   63.29    2.60
   0   3   2   65.19    3.50
   0   3   2   64.59    3.50
  -1  -3  -2  390.56   13.00
  -1  -3  -2  385.66   17.20
  -1  -3  -2  400.36   13.60
  -1  -3  -2  339.17   13.30
   1   3   2  402.56   13.60
   1   3   2  406.96   13.60
   1   3   2  380.16   13.60
   1   3   2  393.56   13.60
   1   3   2  395.86   13.10
   1   3   2  390.46   13.50
   1   3   2  391.86   17.10
  -2  -3  -2  183.68    7.30
  -2  -3  -2  170.48    7.70
  -2  -3  -2  183.38    6.20
  -2  -3  -2  191.98    6.40
  -2  -3  -2  185.88    7.00
  -2  -3  -2  160.68   10.40
  -2  -3  -2  195.68    7.60
   2   3   2  187.78    7.40
   2   3   2  185.48    6.40
   2   3   2  188.48    7.10
   2   3   2  193.18   11.20
   2   3   2  182.08    7.20
   2   3   2  193.28    6.20
   2   3   2  193.38    7.30
  -3  -3  -2    5.60    4.10
  -3  -3  -2    7.60    1.20
  -3  -3  -2    9.90    2.10
  -3  -3  -2    4.00    1.50
  -3  -3  -2    7.60    1.90
  -3  -3  -2    7.10    1.50
   3   3   2    7.00    0.80
   3   3   2    8.00    1.50
   3   3   2    8.90    1.60
   3   3   2    7.90    4.30
   3   3   2    6.50    1.10
   3   3   2    7.30    1.60
   3   3   2    6.30    1.40
   3   3   2    6.80    1.30
   3   3   2    4.80    1.60
  -4  -3  -2    1.50    1.20
  -4  -3  -2   -0.10    1.90
  -4  -3  -2    4.40    1.70
  -4  -3  -2    2.70    1.30
  -4  -3  -2    1.40    1.60
   4   3   2    0.80    1.20
   4   3   2    0.80    1.40
   4   3   2    1.50    1.30
   4   3   2    2.70    0.90
   4   3   2    0.40    4.40
   4   3   2    0.90    4.20
   4   3   2    4.00    0.80
   4   3   2    0.30    1.10
   4   3   2    1.60    1.40
   4   3   2    2.60    1.20
   4   3   2    0.20    1.70
  -5  -3  -2   27.80    3.50
  -5  -3  -2   26.70    2.60
  -5  -3  -2   28.40    2.80
  -5  -3  -2   30.50    3.40
  -5  -3  -2   27.00    2.50
   5   3   2   29.60    3.50
   5   3   2   22.40    8.30
   5   3   2   29.10    2.80
   5   3   2   22.60    6.90
   5   3   2   26.90    1.90
   5   3   2   26.80    3.40
   5   3   2   31.50    3.20
   5   3   2   27.10    2.40
   5   3   2   24.00    2.50
  -6  -3  -2   68.29    4.20
  -6  -3  -2   73.19    4.50
  -6  -3  -2   76.69    3.80
  -6  -3  -2   75.29    4.30
  -6  -3  -2   77.69    4.10
  -6  -3  -2   79.19    5.50
  -6  -3  -2   72.49    5.40
   6   3   2   76.49    3.70
   6   3   2   50.59   10.80
   6   3   2   74.89    4.50
   6   3   2   77.29    4.40
   6   3   2   72.59   12.30
   6   3   2   75.99    4.20
   6   3   2   78.49    5.60
   6   3   2   74.59    5.40
  -7  -3  -2    1.20    2.60
  -7  -3  -2    5.60    2.20
  -7  -3  -2    8.10    1.80
  -7  -3  -2    6.70    2.00
  -7  -3  -2    9.10    2.00
  -7  -3  -2    2.70    1.70
   7   3   2   12.10   11.60
   7   3   2    3.70    1.60
   7   3   2    8.80    2.80
   7   3   2    5.50    1.90
   7   3   2    0.80   10.30
   7   3   2    5.60    3.20
   7   3   2    7.50    2.20
   7   3   2    5.50    2.30
   7   3   2    3.60    3.20
  -8  -3  -2    3.20    1.90
  -8  -3  -2    4.60    2.30
  -8  -3  -2    5.20    2.10
  -8  -3  -2    5.70    3.20
   8   3   2    1.50    2.90
   8   3   2    4.50    2.10
  -9  -3  -2   -0.40    2.40
  -9  -3  -2   -2.90    3.10
   9   3   2    0.60    2.00
   9   3   2   -4.20    3.90
   9   3   2   -1.10    4.20
 -10  -3  -2    0.70    2.70
 -10  -3  -2    3.20    3.90
  10   3   2    8.60    5.40
  10   3   2    7.10    5.00
 -11  -3  -2   -0.50    2.10
   7  -4  -2   10.80    4.10
   7  -4  -2   10.80    3.40
   7  -4  -2    6.40    4.20
  -7   4   2   12.80    3.70
  -7   4   2    9.10    3.50
  -7   4   2   14.60    3.80
   6  -4  -2   73.89    7.30
   6  -4  -2   80.99   17.10
   6  -4  -2   83.69    7.40
   6  -4  -2   75.09    6.00
  -6   4   2   73.19   17.00
  -6   4   2   67.29    5.70
  -6   4   2   74.49    7.20
   5  -4  -2   -1.40    2.30
   5  -4  -2   -5.10    3.00
   5  -4  -2   -1.20    3.10
   5  -4  -2   16.10   11.30
  -5   4   2    1.90    2.60
  -5   4   2    4.40    2.60
  -5   4   2    1.20    9.90
  -5   4   2   -0.20    2.10
   4  -4  -2   99.59   14.20
   4  -4  -2   81.99    6.30
   4  -4  -2   77.79    6.20
   4  -4  -2   81.49    5.70
   4  -4  -2   78.69    4.90
  -4   4   2   83.99   13.10
  -4   4   2   72.99    4.80
  -4   4   2   71.99    5.40
  -4   4   2   70.39    5.10
  -4   4   2   73.69    5.00
   3  -4  -2  244.28   18.30
   3  -4  -2  281.57   11.60
   3  -4  -2  283.37   12.20
   3  -4  -2  295.67   11.00
   3  -4  -2  285.07   10.40
   3  -4  -2  285.87   12.20
  -3   4   2  283.87   11.00
  -3   4   2  280.67   11.50
  -3   4   2  297.27   10.80
  -3   4   2  272.97   11.80
  -3   4   2  302.87   19.80
  -3   4   2  284.67   12.30
   2  -4  -2  124.59    6.80
   2  -4  -2  125.19    6.10
   2  -4  -2  124.39    5.50
   2  -4  -2  120.09    5.30
   2  -4  -2  123.89    6.70
  -2   4   2  119.99    6.00
  -2   4   2  122.09    6.20
  -2   4   2  119.89    5.40
  -2   4   2  125.99    6.90
  -2   4   2  112.49    6.00
  -2   4   2  104.99   11.20
   1  -4  -2  180.98   10.60
   1  -4  -2  195.18    6.60
   1  -4  -2  204.38    8.00
   1  -4  -2  195.98    8.80
   1  -4  -2  201.68    8.50
   1  -4  -2  201.88   13.00
  -1   4   2  199.88    7.50
  -1   4   2  208.48    7.90
  -1   4   2  212.28    8.70
  -1   4   2  206.78    8.10
  -1   4   2  206.08    8.30
  -1   4   2  180.18   12.50
   0  -4  -2   25.10    1.60
   0  -4  -2   21.30    2.60
   0  -4  -2   20.80    2.20
   0  -4  -2   21.20    4.80
   0  -4  -2   21.90    2.50
   0  -4  -2   20.60    1.60
   0  -4  -2   23.30    2.70
   0  -4  -2   22.80    2.50
   0   4   2   24.20    2.30
   0   4   2   20.10    1.60
   0   4   2   22.30    4.70
   0   4   2   23.60    2.70
   0   4   2   24.30    2.50
   0   4   2   25.20    2.40
   0   4   2   22.10    2.40
  -1  -4  -2   44.60    3.00
  -1  -4  -2   40.10    2.60
  -1  -4  -2   44.80    1.80
  -1  -4  -2   44.70    3.30
  -1  -4  -2   41.80    2.50
  -1  -4  -2   49.60    5.90
  -1  -4  -2   44.40    1.80
  -1  -4  -2   40.40    2.90
   1   4   2   45.90    2.70
   1   4   2   45.20    3.00
   1   4   2   43.80    5.80
   1   4   2   41.00    3.10
   1   4   2   38.40    2.40
   1   4   2   39.10    3.30
   1   4   2   43.30    2.90
   1   4   2   45.60    2.80
  -2  -4  -2   22.00    2.20
  -2  -4  -2   22.70    2.40
  -2  -4  -2   20.90    2.50
  -2  -4  -2   21.30    2.10
  -2  -4  -2   32.90    5.40
  -2  -4  -2   22.60    2.50
  -2  -4  -2   23.00    1.80
  -2  -4  -2   23.30    1.20
   2   4   2   20.50    2.30
   2   4   2   21.50    2.20
   2   4   2   22.20    1.60
   2   4   2   22.60    1.30
   2   4   2   19.30    2.20
   2   4   2   18.40    2.40
   2   4   2   18.10    4.20
  -3  -4  -2  643.94   22.20
  -3  -4  -2  643.24   21.60
  -3  -4  -2  629.44   22.10
  -3  -4  -2  644.84   22.20
  -3  -4  -2  636.64   27.70
   3   4   2  642.14   22.10
   3   4   2  662.43   22.10
   3   4   2  654.13   22.20
   3   4   2  661.63   22.30
   3   4   2  637.94   27.80
  -4  -4  -2  338.67   12.70
  -4  -4  -2  356.56   12.30
  -4  -4  -2  336.57   12.80
  -4  -4  -2  341.67   11.80
   4   4   2  331.57   12.50
   4   4   2  324.97   19.30
   4   4   2  337.37   12.20
   4   4   2  343.07   12.90
   4   4   2  308.37   10.90
   4   4   2  338.67   19.20
   4   4   2  345.67   11.80
   4   4   2  332.57   13.80
   4   4   2  360.86   10.80
   4   4   2  328.57   12.80
   4   4   2  342.87   12.00
  -5  -4  -2  178.08    7.50
  -5  -4  -2  175.98    7.30
  -5  -4  -2  191.98    8.70
  -5  -4  -2  194.18    8.50
  -5  -4  -2  176.98    8.50
   5   4   2  211.48   16.40
   5   4   2  162.48   16.60
   5   4   2  178.78    7.30
   5   4   2  157.18    8.00
   5   4   2  202.38    8.70
   5   4   2  193.08    9.30
   5   4   2  164.38    7.20
   5   4   2  195.38    6.30
   5   4   2  173.98    6.20
  -6  -4  -2    1.90    1.70
  -6  -4  -2    3.20    1.90
  -6  -4  -2   -1.30    1.60
  -6  -4  -2    2.40    2.40
  -6  -4  -2    4.10    1.60
  -6  -4  -2    3.30    1.60
   6   4   2    6.60    6.60
   6   4   2    0.90    0.90
   6   4   2    0.30    1.60
   6   4   2    3.10    2.40
   6   4   2    2.20    1.50
   6   4   2    1.20    2.10
   6   4   2    2.00    1.80
   6   4   2    2.40    7.50
   6   4   2    1.00    1.40
  -7  -4  -2    0.40    1.80
  -7  -4  -2    2.30    2.00
  -7  -4  -2    3.60    2.00
  -7  -4  -2    0.60    1.90
   7   4   2   -7.90    8.20
   7   4   2    2.50    2.80
   7   4   2   -1.40    1.60
   7   4   2   -7.50    9.20
   7   4   2    2.00    1.80
   7   4   2   -1.30    2.70
   7   4   2    3.00    2.20
  -8  -4  -2   31.90    3.70
  -8  -4  -2   33.60    3.90
  -8  -4  -2   30.00    3.80
  -8  -4  -2   34.20    5.10
   8   4   2   26.90    3.80
   8   4   2   21.10   13.00
  -9  -4  -2    3.70    3.60
  -9  -4  -2    4.50    2.70
   9   4   2   11.40    4.60
   9   4   2    6.60    3.60
   9   4   2    3.30    2.20
 -10  -4  -2    2.00    2.30
 -10  -4  -2   -0.30    3.60
  10   4   2   -2.40    4.30
  10   4   2   -0.80    3.20
  10   4   2   -3.00    2.00
 -11  -4  -2   11.10    3.80
 -11  -4  -2    3.60    4.60
  11   4   2    3.50    4.20
  11   4   2   19.20    5.30
   7  -5  -2    6.60    6.10
   7  -5  -2   14.40    4.00
   7  -5  -2   16.90    4.40
  -7   5   2   10.50    3.40
  -7   5   2   17.80    4.30
  -7   5   2   15.70    4.10
   6  -5  -2   36.80    4.90
   6  -5  -2   41.40    6.20
   6  -5  -2   39.40    5.70
  -6   5   2   49.40    5.20
  -6   5   2   39.70    5.20
  -6   5   2   36.80    5.20
   5  -5  -2    5.70   12.00
   5  -5  -2   -2.50    3.60
   5  -5  -2   -3.10    2.30
   5  -5  -2   -3.50    2.90
  -5   5   2   -0.70    2.40
  -5   5   2    1.00    2.00
  -5   5   2    2.20   11.90
  -5   5   2    0.60    2.30
   4  -5  -2  126.69   16.10
   4  -5  -2  106.09    6.70
   4  -5  -2  110.69    7.80
   4  -5  -2  108.39    6.10
   4  -5  -2  112.79   11.80
  -4   5   2  110.59    9.60
  -4   5   2  103.59   15.00
  -4   5   2  103.39    6.90
  -4   5   2  103.99    6.10
   3  -5  -2   40.00    3.10
   3  -5  -2   38.50    3.30
   3  -5  -2   35.80    4.30
   3  -5  -2   42.00    9.40
   3  -5  -2   34.30    4.20
   3  -5  -2   34.70    3.90
  -3   5   2   37.70    3.80
  -3   5   2   41.50    9.30
  -3   5   2   35.80    3.30
  -3   5   2   48.50    4.30
  -3   5   2   43.10    4.40
  -3   5   2   41.20    4.10
   2  -5  -2    1.50    1.40
   2  -5  -2   -2.20    1.40
   2  -5  -2    1.20    1.60
   2  -5  -2    1.50    2.10
   2  -5  -2    3.40    5.30
   2  -5  -2   -0.60    1.40
  -2   5   2   -0.70    5.10
  -2   5   2    1.10    1.40
  -2   5   2   -0.10    1.40
  -2   5   2   -2.50    1.60
  -2   5   2   -0.80    1.30
   1  -5  -2   22.30    2.60
   1  -5  -2   22.50    1.60
   1  -5  -2   22.60    2.80
   1  -5  -2   22.90    2.10
   1  -5  -2   26.40    3.30
   1  -5  -2   28.60    3.30
   1  -5  -2   26.00    1.50
   1  -5  -2   31.70    7.10
   1  -5  -2   26.50    2.70
  -1   5   2   24.60    2.80
  -1   5   2   26.30    3.10
  -1   5   2   25.50    2.60
  -1   5   2   24.20    2.10
  -1   5   2   25.40    2.90
  -1   5   2   30.70   10.20
   0  -5  -2  110.59    4.50
   0  -5  -2  114.09    6.10
   0  -5  -2  118.19    4.70
   0  -5  -2  128.19    5.80
   0  -5  -2  108.29    5.90
   0  -5  -2  123.29    6.00
   0  -5  -2  115.49    9.10
   0  -5  -2  107.89    5.20
   0  -5  -2  112.29    4.60
   0   5   2  113.99    5.80
   0   5   2  110.09    5.60
   0   5   2  116.49    5.50
   0   5   2  112.79    4.60
   0   5   2  108.99    9.40
   0   5   2  110.89    5.80
   0   5   2  121.89    5.50
  -1  -5  -2   14.70    1.80
  -1  -5  -2   12.10    2.10
  -1  -5  -2   13.70    2.30
  -1  -5  -2   13.10    3.90
  -1  -5  -2   13.70    1.70
  -1  -5  -2   12.30    1.10
   1   5   2   13.60    1.80
   1   5   2   14.30    1.80
   1   5   2   12.50    2.10
   1   5   2   12.40    2.40
   1   5   2   13.40    1.90
   1   5   2   12.50    4.10
   1   5   2   13.20    2.00
  -2  -5  -2  177.18    7.40
  -2  -5  -2  155.38    6.80
  -2  -5  -2  157.08    7.10
  -2  -5  -2  168.68    5.70
  -2  -5  -2  159.28    5.70
  -2  -5  -2  170.88    7.50
  -2  -5  -2  150.68   10.80
  -2  -5  -2  167.68    7.10
  -2  -5  -2  161.88    6.10
   2   5   2  168.28    6.20
   2   5   2  166.58    6.90
   2   5   2  160.08    7.20
   2   5   2  164.88    7.50
   2   5   2  162.78    6.80
   2   5   2  163.08    7.30
  -3  -5  -2    0.60    1.40
  -3  -5  -2    0.00    1.70
  -3  -5  -2    2.70    0.80
  -3  -5  -2    7.70    4.20
  -3  -5  -2   -0.40    1.50
  -3  -5  -2    1.00    0.70
   3   5   2    3.60    1.30
   3   5   2    2.10    0.90
   3   5   2    1.80    4.10
   3   5   2    4.30    1.90
   3   5   2    6.10    2.60
   3   5   2    2.50    1.70
   3   5   2    2.00    0.70
   3   5   2    2.20    1.70
   3   5   2    2.10    1.90
  -4  -5  -2   17.80    2.90
  -4  -5  -2   17.00    1.70
  -4  -5  -2   17.00    2.30
  -4  -5  -2   20.30    2.90
   4   5   2   14.90    2.20
   4   5   2   14.10    1.80
   4   5   2   14.00    2.50
   4   5   2   14.20    2.20
   4   5   2   17.80    2.70
   4   5   2   10.50    2.40
   4   5   2   17.40    6.00
   4   5   2   14.40    2.00
  -5  -5  -2  157.28    6.80
  -5  -5  -2  148.29    7.50
  -5  -5  -2  150.68    7.30
  -5  -5  -2  147.39    6.30
  -5  -5  -2  146.89    7.40
   5   5   2  161.18    6.80
   5   5   2  155.18   14.50
   5   5   2  143.59    7.30
   5   5   2  155.18    6.30
   5   5   2  148.39    7.30
   5   5   2  173.28   15.20
   5   5   2  140.59    7.10
   5   5   2  155.88    6.30
  -6  -5  -2   24.90    3.00
  -6  -5  -2   17.80    3.10
  -6  -5  -2   23.20    4.50
  -6  -5  -2   19.80    2.50
  -6  -5  -2   24.80    3.50
  -6  -5  -2   23.60    3.00
   6   5   2   25.60    2.40
   6   5   2   26.10    9.00
   6   5   2   40.90   18.50
   6   5   2   24.30    2.60
   6   5   2   21.40    3.00
   6   5   2   25.00    1.30
   6   5   2   23.50    1.30
   6   5   2   25.90    3.00
   6   5   2   24.70    3.30
   6   5   2   25.70    3.30
  -7  -5  -2  184.78    8.10
  -7  -5  -2  178.88    8.10
  -7  -5  -2  175.08    8.30
  -7  -5  -2  172.48    8.70
  -7  -5  -2  177.08    9.50
   7   5   2  171.68    7.90
   7   5   2  134.49   17.30
   7   5   2  158.78    7.20
   7   5   2  167.88    9.10
   7   5   2  184.78    8.00
   7   5   2  164.08    8.70
   7   5   2  171.58   20.70
  -8  -5  -2   17.40    3.20
  -8  -5  -2   14.90    6.20
  -8  -5  -2   13.50    2.80
  -8  -5  -2   18.30    3.10
   8   5   2   12.50   11.50
   8   5   2    7.60    2.50
   8   5   2   30.80    5.00
  -9  -5  -2   13.40    4.30
  -9  -5  -2   18.60    3.40
   9   5   2   17.90    4.90
   9   5   2   14.70    3.00
   9   5   2   18.70    4.80
 -10  -5  -2   27.30    4.40
 -10  -5  -2   25.20    5.00
  10   5   2   20.90    5.50
  10   5   2   21.40    3.60
  10   5   2   10.30    4.80
 -11  -5  -2    4.50    4.40
  11   5   2    4.70    6.20
  11   5   2   -2.00    4.80
   6  -6  -2    5.00    3.30
   6  -6  -2   -3.20    4.20
  -6   6   2    5.80    3.00
  -6   6   2    4.70    3.40
  -6   6   2    4.70    3.50
   5  -6  -2    1.20    2.40
   5  -6  -2   -2.60    2.20
   5  -6  -2    1.20    2.70
  -5   6   2    8.30    2.80
  -5   6   2    0.30    2.70
  -5   6   2    2.20    2.90
   4  -6  -2   15.40    4.90
   4  -6  -2   22.00   11.30
   4  -6  -2   18.20    3.80
  -4   6   2   16.80    3.00
  -4   6   2   14.50    3.60
  -4   6   2   20.40    3.80
  -4   6   2   31.70   10.80
   3  -6  -2   79.29   12.30
   3  -6  -2   74.99    6.50
   3  -6  -2   76.29    7.90
   3  -6  -2   82.09    4.90
   3  -6  -2   82.49    5.50
  -3   6   2   80.99    5.50
  -3   6   2   75.89    4.90
  -3   6   2   82.49   12.50
  -3   6   2   72.69    5.50
   2  -6  -2  140.19    8.20
   2  -6  -2  160.78    8.60
   2  -6  -2  125.19   13.00
   2  -6  -2  145.19    7.70
   2  -6  -2  141.69    6.70
   2  -6  -2  150.08    6.60
  -2   6   2  132.89   13.40
  -2   6   2  146.89    6.60
  -2   6   2  142.89    7.30
  -2   6   2  154.48    8.00
  -2   6   2  144.49    6.60
  -2   6   2  143.29    7.60
   1  -6  -2    0.50    2.00
   1  -6  -2   -1.30    1.00
   1  -6  -2    1.60    0.90
   1  -6  -2    2.90    1.90
   1  -6  -2    0.20    1.70
   1  -6  -2    1.70    1.50
   1  -6  -2   -4.00    4.70
   1  -6  -2    0.90    0.90
  -1   6   2   -0.60    4.50
  -1   6   2    0.00    1.90
  -1   6   2    0.80    1.40
  -1   6   2    1.00    2.20
  -1   6   2    2.90    1.40
  -1   6   2    0.10    1.40
   0  -6  -2  128.29    6.60
   0  -6  -2  124.19    9.90
   0  -6  -2  121.89    5.20
   0  -6  -2  124.49    5.90
   0  -6  -2  114.79    6.90
   0  -6  -2  126.29    5.20
   0  -6  -2  115.59    6.20
   0   6   2  121.49    6.30
   0   6   2  119.59   10.10
   0   6   2  118.49    6.00
   0   6   2  121.89    6.00
   0   6   2  126.99    6.30
   0   6   2  136.29    6.80
   0   6   2  137.59    5.20
  -1  -6  -2   34.70    2.70
  -1  -6  -2   37.90    2.10
  -1  -6  -2   34.90    2.70
  -1  -6  -2   35.70    2.00
  -1  -6  -2   31.10    3.40
  -1  -6  -2   36.00    7.50
  -1  -6  -2   38.80    2.90
  -1  -6  -2   35.60    3.70
  -1  -6  -2   36.30    3.20
   1   6   2   42.40    3.80
   1   6   2   35.10    3.60
   1   6   2   42.60    6.40
   1   6   2   37.20    3.30
   1   6   2   37.80    3.00
   1   6   2   38.20    2.70
   1   6   2   31.40    2.70
  -2  -6  -2  127.89    6.50
  -2  -6  -2  129.89    6.20
  -2  -6  -2  134.89    6.50
  -2  -6  -2  135.29    5.40
  -2  -6  -2  124.79    6.00
  -2  -6  -2  125.19    6.00
  -2  -6  -2  132.89   10.00
  -2  -6  -2  129.39    4.80
  -2  -6  -2  124.99    4.70
   2   6   2  125.89    5.30
   2   6   2  131.19    5.90
   2   6   2  128.29    6.00
   2   6   2  132.39    6.70
   2   6   2  123.19    9.80
   2   6   2  123.89    6.30
  -3  -6  -2  698.83   22.40
  -3  -6  -2  704.83   29.70
  -3  -6  -2  680.33   23.50
  -3  -6  -2  681.73   22.40
  -3  -6  -2  683.63   24.10
  -3  -6  -2  678.23   24.20
   3   6   2  705.83   22.40
   3   6   2  662.83   29.50
   3   6   2  691.03   24.10
   3   6   2  677.93   23.80
   3   6   2  679.03   23.40
   3   6   2  713.23   24.40
  -4  -6  -2   54.39    4.40
  -4  -6  -2   57.59    4.50
  -4  -6  -2   54.49    4.00
  -4  -6  -2   54.59    3.00
  -4  -6  -2   53.39    3.50
   4   6   2   59.29    3.40
   4   6   2   53.19    3.90
   4   6   2   55.89    4.10
   4   6   2   53.79    4.00
   4   6   2   63.29   10.00
   4   6   2   60.49    9.30
   4   6   2   53.89    3.30
   4   6   2   61.19    4.30
   4   6   2   53.89    3.80
  -5  -6  -2   30.10    3.70
  -5  -6  -2   31.60    3.80
  -5  -6  -2   25.30    3.60
  -5  -6  -2   34.50    2.50
   5   6   2   23.70    3.10
   5   6   2   33.00    2.60
   5   6   2   30.20    3.60
   5   6   2   38.50    9.60
   5   6   2   33.70    3.70
   5   6   2   38.50    3.30
   5   6   2   36.30    2.70
  -6  -6  -2   63.99    4.90
  -6  -6  -2   55.19    3.60
  -6  -6  -2   51.99    3.80
  -6  -6  -2   55.19    4.30
  -6  -6  -2   46.40    5.30
  -6  -6  -2   50.99    4.60
   6   6   2   53.69    4.40
   6   6   2   54.89    4.10
   6   6   2   59.29    3.70
   6   6   2   56.39    4.50
   6   6   2   55.89   10.70
   6   6   2   56.09   11.20
   6   6   2   56.69    4.90
   6   6   2   60.09    3.50
  -7  -6  -2   12.90    2.80
  -7  -6  -2   13.50    2.40
  -7  -6  -2   12.40    3.00
  -7  -6  -2   14.30    3.20
   7   6   2   19.80    9.20
   7   6   2   13.40    3.50
   7   6   2    7.40    2.30
   7   6   2   11.30    3.30
  -8  -6  -2  105.79    7.80
  -8  -6  -2   81.29    5.50
  -8  -6  -2   89.79    8.10
   8   6   2   82.89    5.60
   8   6   2   91.99   16.70
   8   6   2   82.39    7.30
   8   6   2   77.09    7.00
  -9  -6  -2   43.40    4.90
  -9  -6  -2   33.60    4.30
  -9  -6  -2   44.20    6.30
   9   6   2    9.70   14.10
   9   6   2   31.30    5.40
   9   6   2   33.70    5.50
   9   6   2   35.80    4.20
 -10  -6  -2    1.00    4.00
 -10  -6  -2    2.40    2.80
  10   6   2   -5.00    3.80
  10   6   2    1.50    2.30
  10   6   2   -4.30    3.80
 -11  -6  -2   -0.10    2.40
  11   6   2    2.80    6.00
  11   6   2   -5.50    4.40
   5  -7  -2   12.80    4.10
   5  -7  -2   16.80    4.90
   5  -7  -2    7.10    3.30
  -5   7   2   11.30    3.90
  -5   7   2    1.00    4.20
  -5   7   2    4.10    3.20
   4  -7  -2   -2.70    3.50
   4  -7  -2   -2.90    2.90
   4  -7  -2   -1.00    1.80
  -4   7   2    3.80    3.10
  -4   7   2   -0.50    2.70
  -4   7   2    0.90    2.30
   3  -7  -2   41.30    5.60
   3  -7  -2   34.60    4.90
   3  -7  -2   32.70   10.30
  -3   7   2   52.79   11.90
  -3   7   2   42.90    4.10
  -3   7   2   38.60    4.70
  -3   7   2   36.00    4.50
   2  -7  -2    0.80    1.90
   2  -7  -2   -7.70    6.60
   2  -7  -2    1.60    2.60
   2  -7  -2   -5.50    2.50
  -2   7   2   -1.20    6.50
  -2   7   2   -0.50    1.80
  -2   7   2    0.90    2.00
  -2   7   2    0.00    1.80
   1  -7  -2   29.70    2.90
   1  -7  -2   20.70    6.70
   1  -7  -2   30.20    4.30
   1  -7  -2   37.50    3.80
   1  -7  -2   28.80    4.70
  -1   7   2   36.40    3.90
  -1   7   2   34.90    2.80
  -1   7   2   35.20    3.30
  -1   7   2   33.30    4.10
  -1   7   2   30.50    7.70
  -1   7   2   34.30    4.20
   0  -7  -2   62.39    5.50
   0  -7  -2   49.90    4.40
   0  -7  -2   55.89    7.80
   0  -7  -2   50.99    4.30
   0  -7  -2   61.39    4.80
   0  -7  -2   50.19    3.20
   0   7   2   55.99    7.80
   0   7   2   53.59    4.20
   0   7   2   54.39    4.40
   0   7   2   54.09    3.30
   0   7   2   61.09    4.30
   0   7   2   54.79    4.70
  -1  -7  -2    6.90    1.70
  -1  -7  -2    7.90    1.80
  -1  -7  -2    2.10    4.20
  -1  -7  -2    7.50    2.10
  -1  -7  -2    4.20    1.80
  -1  -7  -2    9.30    2.50
  -1  -7  -2    8.90    1.90
  -1  -7  -2    7.60    1.30
  -1  -7  -2    7.80    1.80
  -1  -7  -2    7.30    1.20
   1   7   2    8.80    2.60
   1   7   2    3.70    4.20
   1   7   2    9.90    2.00
   1   7   2    3.20    1.90
   1   7   2    9.90    2.20
   1   7   2   10.00    2.60
  -2  -7  -2    1.30    0.90
  -2  -7  -2    3.10    1.40
  -2  -7  -2    1.60    1.20
  -2  -7  -2    2.90    4.10
  -2  -7  -2    2.40    2.20
  -2  -7  -2    0.90    1.40
  -2  -7  -2    1.50    1.60
  -2  -7  -2    0.70    2.10
  -2  -7  -2    2.20    0.90
   2   7   2    0.60    2.30
   2   7   2    0.40    1.50
   2   7   2    0.50    1.30
   2   7   2    0.50    1.40
   2   7   2    1.40    1.60
   2   7   2    0.20    4.20
   2   7   2    0.10    1.50
  -3  -7  -2   48.00    7.70
  -3  -7  -2   38.40    3.80
  -3  -7  -2   33.70    3.50
  -3  -7  -2   37.40    3.70
  -3  -7  -2   41.40    4.30
  -3  -7  -2   33.80    3.20
  -3  -7  -2   34.10    2.10
  -3  -7  -2   36.10    2.30
  -3  -7  -2   35.10    2.20
   3   7   2   39.90    7.30
   3   7   2   39.60    4.00
   3   7   2   36.90    3.90
   3   7   2   38.00    3.40
   3   7   2   38.30    2.40
   3   7   2   39.70    3.10
   3   7   2   34.20    3.90
  -4  -7  -2    5.00    2.40
  -4  -7  -2    6.40    1.70
  -4  -7  -2    6.10    1.20
  -4  -7  -2    4.70    1.80
  -4  -7  -2    5.60    2.40
  -4  -7  -2    4.10    0.80
   4   7   2    6.30    1.30
   4   7   2    7.60    2.40
   4   7   2   10.50    6.30
   4   7   2    2.00    5.90
   4   7   2    6.10    2.40
   4   7   2    4.60    2.20
   4   7   2   10.80    2.30
   4   7   2    6.90    1.80
   4   7   2    4.90    1.90
  -5  -7  -2    2.40    2.30
  -5  -7  -2    4.90    1.50
  -5  -7  -2    4.40    2.10
  -5  -7  -2    5.00    2.10
  -5  -7  -2    0.20    2.50
   5   7   2   13.60    7.90
   5   7   2    3.00    1.80
   5   7   2    3.40    2.20
   5   7   2    1.80    2.20
   5   7   2    4.20    1.50
   5   7   2    3.50    1.50
   5   7   2    4.60    1.90
   5   7   2   -6.60    6.70
  -6  -7  -2  165.98    7.20
  -6  -7  -2  160.68    8.70
   6   7   2  160.68    8.70
   6   7   2  173.88   16.60
   6   7   2  169.78    8.70
   6   7   2  162.68    6.90
   6   7   2  174.98    7.20
  -7  -7  -2  251.97   12.20
  -7  -7  -2  240.38   10.00
  -7  -7  -2  232.88   10.90
   7   7   2  227.98   11.10
   7   7   2  230.38   20.80
   7   7   2  231.38   11.40
   7   7   2  253.67   10.60
   7   7   2  239.88    9.90
  -8  -7  -2   25.70    5.00
  -8  -7  -2   24.00    3.30
  -8  -7  -2   30.60    4.50
   8   7   2   34.50   12.70
   8   7   2   29.70    4.30
   8   7   2   27.20    4.60
  -9  -7  -2    0.30    2.90
  -9  -7  -2    0.00    2.10
   9   7   2   -2.30    3.20
   9   7   2   -1.40    3.10
   9   7   2    2.60    2.60
   9   7   2   17.00   21.40
 -10  -7  -2    1.00    2.40
 -10  -7  -2    2.20    3.30
  10   7   2   -3.40    3.50
  10   7   2    1.50    3.70
  10   7   2   -0.60    1.80
 -11  -7  -2    1.80    3.00
  11   7   2   -4.90    2.50
  11   7   2    2.50    2.80
  11   7   2   -1.10    4.20
   5  -8  -2    1.00    3.20
   5  -8  -2   -1.90    3.80
  -5   8   2    1.70    3.20
   4  -8  -2    4.90    3.20
   4  -8  -2   -1.40    3.40
   4  -8  -2    5.20    3.50
  -4   8   2    3.10    3.30
  -4   8   2   -0.20    2.30
   3  -8  -2   -1.40    2.60
   3  -8  -2   -0.30    2.50
   3  -8  -2   -2.50    2.90
  -3   8   2   -2.60    1.80
   2  -8  -2   -2.40    2.50
   2  -8  -2    1.00    3.40
   2  -8  -2   -0.70    2.90
   2  -8  -2    7.60    8.20
  -2   8   2   -0.30    1.80
  -2   8   2    0.20    1.90
  -2   8   2    4.70    8.00
   1  -8  -2    1.80    2.30
   1  -8  -2   -4.50    2.30
   1  -8  -2   -3.20    6.10
   1  -8  -2   -1.20    2.20
  -1   8   2   -1.10    1.70
  -1   8   2   -0.40    2.10
  -1   8   2    0.40    6.10
  -1   8   2   -0.70    1.70
   0  -8  -2   -1.10    2.60
   0  -8  -2   -0.10    2.10
   0  -8  -2    2.30    2.00
   0  -8  -2    3.20    5.40
   0   8   2    5.00    5.40
   0   8   2    1.50    1.80
   0   8   2    2.80    2.20
   0   8   2    3.10    1.50
   0   8   2    4.90    2.30
   0   8   2    6.60    2.80
  -1  -8  -2    2.10    2.60
  -1  -8  -2   -3.10    4.60
  -1  -8  -2   -0.50    1.50
  -1  -8  -2    0.60    1.00
  -1  -8  -2   -1.00    1.70
  -1  -8  -2    0.70    2.20
   1   8   2    2.20    2.10
   1   8   2    6.20    4.90
   1   8   2   -0.60    1.90
   1   8   2   -0.20    2.20
   1   8   2   -1.50    1.80
  -2  -8  -2    0.40    2.90
  -2  -8  -2   -0.50    1.60
  -2  -8  -2    0.80    1.60
  -2  -8  -2    3.80    4.70
  -2  -8  -2    1.90    1.00
   2   8   2    3.70    2.00
   2   8   2   -1.40    2.30
   2   8   2    3.10    2.30
   2   8   2    1.30    1.50
   2   8   2    1.00    1.60
   2   8   2   -4.60    4.40
   2   8   2    0.00    1.70
  -3  -8  -2    3.70    2.70
  -3  -8  -2    1.70    1.00
  -3  -8  -2    4.40    2.20
  -3  -8  -2    3.70    2.50
  -3  -8  -2    3.80    4.80
   3   8   2    2.30    2.20
   3   8   2   -0.30    1.70
   3   8   2    1.30    1.30
   3   8   2    2.50    2.30
   3   8   2    3.80    1.90
   3   8   2   -4.00    4.60
  -4  -8  -2   36.00    4.40
  -4  -8  -2   32.60    3.90
  -4  -8  -2   36.30    2.50
   4   8   2   42.10    4.30
   4   8   2   35.20    3.10
   4   8   2   33.50    3.80
   4   8   2   42.00    8.40
   4   8   2   50.09    9.30
   4   8   2   37.30    6.00
  -5  -8  -2   -1.00    1.10
  -5  -8  -2    0.40    2.50
   5   8   2   -0.70    1.30
   5   8   2    7.00    6.80
   5   8   2   -1.30    2.30
   5   8   2    0.80    1.40
   5   8   2    0.00    2.00
   5   8   2    2.70    2.50
  -6  -8  -2    1.50    1.60
  -6  -8  -2    0.30    2.00
  -6  -8  -2   -2.00    1.70
   6   8   2   -5.40    7.90
   6   8   2    2.70    1.70
   6   8   2    0.00    1.80
   6   8   2   -2.30    2.20
  -7  -8  -2   44.80    7.20
  -7  -8  -2   37.90    5.30
  -7  -8  -2   32.90    3.40
   7   8   2   32.40    5.40
   7   8   2   38.40    4.60
   7   8   2   46.40   13.20
  -8  -8  -2   -1.50    2.80
  -8  -8  -2   -7.80    2.60
  -8  -8  -2   -0.30    2.10
   8   8   2    0.70    2.10
   8   8   2   -1.00    1.60
  -9  -8  -2    4.10    2.30
  -9  -8  -2    3.80    3.40
  -9  -8  -2    8.40    3.60
   9   8   2    5.00    2.80
   9   8   2   -0.80    2.90
   9   8   2   -0.40    3.20
   9   8   2   15.20   15.80
 -10  -8  -2   10.60    3.20
 -10  -8  -2    2.80    4.50
 -10  -8  -2   14.70    4.30
  10   8   2    6.70    2.50
  10   8   2    7.20    4.00
  10   8   2    7.30    3.50
   4  -9  -2    3.80    3.50
   4  -9  -2   -1.70    4.10
  -4   9   2    2.60    2.80
  -4   9   2    0.80    2.90
   3  -9  -2   -0.30    2.70
   3  -9  -2    0.70    3.20
   3  -9  -2   -1.80    3.40
  -3   9   2    1.10    3.10
  -3   9   2   -0.70    2.90
   2  -9  -2   13.00    3.80
   2  -9  -2   23.30    4.40
   2  -9  -2   17.20    4.30
  -2   9   2   22.80    4.50
  -2   9   2   23.40    4.50
   1  -9  -2   11.30    3.50
   1  -9  -2   10.30    7.50
   1  -9  -2   12.80    4.20
   1  -9  -2   20.70    5.20
  -1   9   2   13.90    7.50
  -1   9   2   12.50    4.10
  -1   9   2   14.60    4.40
   0  -9  -2    4.40    9.50
   0  -9  -2    6.30    3.40
   0  -9  -2    8.60    3.20
   0   9   2   12.50    3.30
   0   9   2    8.30    6.20
   0   9   2    7.50    2.70
   0   9   2    9.70    3.40
  -1  -9  -2   14.30    3.30
  -1  -9  -2   16.30    3.50
  -1  -9  -2   14.50    6.00
   1   9   2   12.00    2.60
   1   9   2   15.30    3.30
   1   9   2   24.60    6.00
   1   9   2   16.10    3.60
  -2  -9  -2    1.00    1.80
  -2  -9  -2   -0.90    1.90
  -2  -9  -2   -1.40    5.10
  -2  -9  -2    1.50    2.60
   2   9   2   -0.50    1.50
   2   9   2    0.90    2.00
   2   9   2    0.70    5.10
   2   9   2    0.50    2.50
   2   9   2   -1.40    2.00
  -3  -9  -2   84.59    6.20
  -3  -9  -2   80.39    5.70
  -3  -9  -2   76.99    5.80
   3   9   2   84.39    6.30
   3   9   2   86.99    4.70
   3   9   2   82.69   10.20
   3   9   2   87.09    5.40
   3   9   2   89.09    6.10
   3   9   2   86.49    5.60
  -4  -9  -2   56.49    5.80
  -4  -9  -2   58.79    5.90
  -4  -9  -2   57.09    4.80
   4   9   2   71.19   10.50
   4   9   2   50.69    5.20
   4   9   2   57.79    5.00
   4   9   2   59.89    4.40
   4   9   2   56.39    5.40
  -5  -9  -2    2.20    2.00
   5   9   2    1.20    1.70
   5   9   2    0.70    2.70
   5   9   2    4.10    7.30
   5   9   2    4.60    2.90
   5   9   2    0.10    2.60
  -6  -9  -2    4.90    3.30
   6   9   2   14.00   10.60
   6   9   2    2.40    2.00
   6   9   2    6.70    3.80
   6   9   2    0.10    2.00
  -7  -9  -2   -0.70    2.10
  -7  -9  -2   -1.60    2.90
   7   9   2    0.10    2.80
   7   9   2    4.00    2.50
   7   9   2    3.60    2.10
   7   9   2   13.20   11.50
  -8  -9  -2   55.79    6.30
  -8  -9  -2   35.50    5.80
   8   9   2   47.90    5.50
   8   9   2   40.40    4.50
   8   9   2   30.40   14.60
   8   9   2   40.30    5.50
  -9  -9  -2   -0.90    2.60
  -9  -9  -2    2.50    3.70
   9   9   2   -0.30    2.40
   9   9   2    1.20    2.50
   9   9   2   -0.30    3.00
 -10  -9  -2   -3.50    3.90
 -10  -9  -2    4.50    4.10
  10   9   2   -1.50    1.80
  10   9   2    3.00    3.70
   3 -10  -2    0.00    4.00
   3 -10  -2    4.60    3.50
  -3  10   2   -2.70    3.80
   2 -10  -2    5.40    4.30
   2 -10  -2   -3.90    3.20
   2 -10  -2   -2.20    2.80
  -2  10   2   -0.30    3.20
  -2  10   2    1.60    3.30
   1 -10  -2   31.60    5.60
   1 -10  -2   35.10    5.50
   1 -10  -2   35.90    5.10
  -1  10   2   36.50    4.90
  -1  10   2   35.70    4.90
   0 -10  -2   25.50    7.00
   0 -10  -2    6.00    3.30
   0 -10  -2    0.00    2.50
   0 -10  -2    5.70    3.70
   0  10   2    6.20    3.40
   0  10   2    7.10    7.00
  -1 -10  -2    8.50    5.70
  -1 -10  -2   -1.20    2.00
  -1 -10  -2   -4.00    2.50
  -1 -10  -2    1.40    2.40
   1  10   2    1.40    5.60
   1  10   2   -2.40    1.80
   1  10   2    0.30    2.40
   1  10   2   -4.20    3.00
  -2 -10  -2  122.69   11.50
  -2 -10  -2  142.19    8.50
   2  10   2  132.89    8.30
   2  10   2  134.89    8.60
   2  10   2  132.99    7.90
   2  10   2  146.69    7.00
  -3 -10  -2   33.30    4.50
  -3 -10  -2   30.70    4.90
  -3 -10  -2   32.40    4.20
   3  10   2   38.30    4.30
   3  10   2   38.30    4.70
   3  10   2   27.80    4.50
   3  10   2    8.50   12.50
  -4 -10  -2   36.60    4.60
  -4 -10  -2   44.20    5.30
  -4 -10  -2   34.90    5.10
   4  10   2   42.60   11.00
   4  10   2   43.40    4.10
   4  10   2   41.50    5.20
   4  10   2   35.70    5.00
  -5 -10  -2   44.00    5.20
  -5 -10  -2   49.50    5.80
  -5 -10  -2   46.40    6.00
   5  10   2   46.70    6.20
   5  10   2   52.29   10.80
   5  10   2   50.29    5.00
   5  10   2   45.20    5.40
  -6 -10  -2   -2.90    1.70
  -6 -10  -2   -0.40    2.20
   6  10   2    0.50    2.50
   6  10   2    1.20    2.90
   6  10   2   -0.50    1.60
   6  10   2    2.30    9.40
  -7 -10  -2   11.80    4.20
  -7 -10  -2   19.80    4.10
   7  10   2   17.30    4.20
   7  10   2   15.30    3.50
   7  10   2   18.00    3.30
   7  10   2   28.10   19.60
  -8 -10  -2   -1.90    2.30
  -8 -10  -2   -3.60    3.10
   8  10   2    5.30    2.80
   8  10   2    0.40    2.20
   8  10   2   -3.00    2.90
  -9 -10  -2    4.70    4.10
  -9 -10  -2   10.80    4.70
   9  10   2   -0.10    2.40
   9  10   2    5.50    2.50
   9  10   2    1.50    3.50
 -10 -10  -2    4.00    3.70
  10  10   2    1.40    4.20
  10  10   2    7.40    3.40
  10  10   2    7.60    4.00
   1 -11  -2   21.20    4.70
   1 -11  -2   19.90    5.40
  -1  11   2   29.00    4.80
  -1  11   2   29.10    5.30
   0 -11  -2   12.20    3.80
   0 -11  -2   11.00    3.90
   0  11   2   12.00    3.40
   0  11   2   16.10    4.20
  -1 -11  -2    0.20    3.30
  -1 -11  -2    3.10    2.40
  -1 -11  -2   -4.80    2.50
   1  11   2    0.10    2.70
   1  11   2   -2.90    6.10
   1  11   2   -1.10    2.10
   1  11   2   -3.20    2.50
  -2 -11  -2    6.00    3.50
  -2 -11  -2    3.90    3.50
   2  11   2   12.20    6.50
   2  11   2    5.90    3.50
   2  11   2    6.30    3.10
  -3 -11  -2   90.79    7.70
  -3 -11  -2   96.89    7.50
   3  11   2   88.49    7.30
   3  11   2   79.79    6.20
   3  11   2   91.39    7.40
   3  11   2   88.59   10.50
  -4 -11  -2   -1.20    3.10
  -4 -11  -2    0.80    3.40
  -4 -11  -2    8.60    3.80
   4  11   2    7.00    2.80
   4  11   2    5.40    7.80
   4  11   2    5.80    3.40
   4  11   2    5.10    2.50
  -5 -11  -2    8.60    4.10
  -5 -11  -2    6.80    3.40
  -5 -11  -2    8.50    3.50
   5  11   2    9.90    3.70
   5  11   2    4.50    3.30
  -6 -11  -2   28.60    4.80
  -6 -11  -2   35.90    5.10
   6  11   2   34.80    5.30
   6  11   2   25.90    4.40
  -7 -11  -2   -4.10    3.60
  -7 -11  -2   -2.10    3.10
   7  11   2    3.40    3.40
   7  11   2    1.90    3.30
   7  11   2    2.30    2.10
  -8 -11  -2    7.40    4.30
  -8 -11  -2    9.30    4.20
   8  11   2    7.00    3.70
   8  11   2   10.40    3.50
   8  11   2   10.10    4.00
  -9 -11  -2    5.60    3.50
  -9 -11  -2   -3.20    4.10
   9  11   2    1.60    3.50
   9  11   2    4.10    3.10
   0 -12  -2   24.20    5.00
   0  12   2   22.80    5.10
  -1 -12  -2   31.60    4.90
   1  12   2   36.30    5.90
   1  12   2   42.30    5.80
  -2 -12  -2   11.40    4.40
  -2 -12  -2   13.90    3.80
  -2 -12  -2    9.80    4.20
   2  12   2   16.50    4.10
   2  12   2   18.60    4.60
  -3 -12  -2   40.80    6.00
  -3 -12  -2   21.00    4.30
   3  12   2   33.90    5.10
   3  12   2   30.90    5.30
   3  12   2   35.50    4.80
  -4 -12  -2    8.20    3.20
  -4 -12  -2   15.40    4.60
   4  12   2   12.40    3.90
   4  12   2    9.30    3.30
  -5 -12  -2    1.50    3.40
  -5 -12  -2   -0.80    2.90
  -5 -12  -2    9.30    4.30
   5  12   2    0.00    2.50
   5  12   2   -0.40    3.20
  -6 -12  -2    9.00    3.40
  -6 -12  -2    6.20    3.70
  -6 -12  -2    8.70    4.40
   6  12   2    5.90    3.00
   6  12   2    7.00    3.80
  -7 -12  -2   16.70    4.70
   7  12   2   20.80    4.80
   7  12   2   22.40    4.70
  -8 -12  -2    2.70    4.20
  -8 -12  -2    5.90    4.50
   8  12   2    5.70    2.60
   8  12   2    5.30    3.20
  -3 -13  -2   -1.50    4.00
  -3 -13  -2    4.20    4.00
  -3 -13  -2    5.30    3.30
   3  13   2   -0.40    3.50
   3  13   2    2.00    3.10
  -4 -13  -2   13.60    4.50
   4  13   2   10.20    3.60
  -5 -13  -2   11.70    4.80
  -5 -13  -2   16.50    4.10
   5  13   2   15.60    4.00
  -6 -13  -2   -2.50    3.10
  -6 -13  -2   -0.90    2.40
   6  13   2   -0.20    3.50
   6  12  -3    6.40    3.30
   5  12  -3    3.40    3.00
  -5 -12   3   -0.50    3.00
  -5 -12   3    5.80    3.50
   4  12  -3    4.50    2.80
   4  12  -3    1.20    2.80
  -4 -12   3   -1.80    3.40
   3  12  -3    8.10    3.40
  -3 -12   3    1.70    3.50
  -3 -12   3    1.30    3.50
  -3 -12   3    6.80    3.50
   2  12  -3   14.40    3.60
  -2 -12   3    5.70    3.60
  -2 -12   3    1.70    3.50
  -2 -12   3    7.10    3.60
   1  12  -3    9.00    3.60
   7  11  -3    2.40    3.10
   7  11  -3   -2.00    2.80
  -7 -11   3    1.80    2.70
  -7 -11   3   -1.70    3.80
  -7 -11   3   -7.10    3.50
   6  11  -3   -0.80    1.80
   6  11  -3   -3.50    2.50
  -6 -11   3    4.10    2.70
  -6 -11   3    6.00    4.20
  -6 -11   3   -5.00    4.40
   5  11  -3    1.60    2.80
   5  11  -3   -1.10    1.90
  -5 -11   3   -2.00    3.10
  -5 -11   3   -4.10    3.10
  -5 -11   3    2.50    2.60
   4  11  -3   17.30    3.60
   4  11  -3   17.20    3.60
   4  11  -3   22.50    8.90
  -4 -11   3    5.50    3.70
  -4 -11   3    8.20    4.20
  -4 -11   3   18.90    3.40
   3  11  -3   18.20    3.70
   3  11  -3   15.70    4.20
  -3 -11   3   17.50    3.30
  -3 -11   3   19.20    4.50
  -3 -11   3   20.10    4.60
   2  11  -3   41.30    5.00
  -2 -11   3   38.20    5.10
  -2 -11   3   34.80    5.30
  -2 -11   3   40.80    5.60
  -2 -11   3   37.10    5.00
  -2 -11   3   45.30    7.30
   1  11  -3    1.10    2.70
   1  11  -3    1.80    2.60
  -1 -11   3   -4.90    2.20
  -1 -11   3   -3.90    2.70
  -1 -11   3    2.00    2.80
   0  11  -3    4.30    3.30
   0 -11   3    1.90    3.00
  -1  11  -3    1.00    3.40
   1 -11   3    2.90    2.50
   1 -11   3    0.40    2.90
   1 -11   3    4.10    2.90
   8  10  -3   10.40    3.10
   8  10  -3    6.00    3.40
  -8 -10   3    5.60    4.80
  -8 -10   3    4.50    5.80
  -8 -10   3    7.80    3.20
   7  10  -3   56.59    5.20
   7  10  -3   63.49    6.00
  -7 -10   3   57.79    7.10
  -7 -10   3   61.69    7.40
  -7 -10   3   52.19    5.50
   6  10  -3    8.40    3.30
   6  10  -3    8.70    3.10
   6  10  -3    3.50    2.90
  -6 -10   3    2.20    2.90
  -6 -10   3    1.20    2.40
  -6 -10   3    6.30    3.00
   5  10  -3    3.10    2.70
   5  10  -3    2.50    2.50
   5  10  -3    0.10    2.40
  -5 -10   3   -1.10    2.10
  -5 -10   3   -0.10    3.20
  -5 -10   3   -5.50    2.90
   4  10  -3   15.30    3.30
   4  10  -3   17.10    3.50
   4  10  -3   21.50    7.50
   4  10  -3   22.30    3.40
  -4 -10   3   25.20    4.80
  -4 -10   3   20.00    4.50
   3  10  -3   21.10    3.70
   3  10  -3   17.40    3.50
   3  10  -3   19.20    3.50
  -3 -10   3   26.20    4.60
  -3 -10   3   20.20    4.30
  -3 -10   3   23.50    3.50
   2  10  -3    8.40    2.90
  -2 -10   3    5.80    2.50
  -2 -10   3    3.10    3.10
  -2 -10   3    4.70    3.20
   1  10  -3    2.50    2.60
   1  10  -3    6.00    3.00
  -1 -10   3    4.60    3.00
  -1 -10   3    1.50    2.50
  -1 -10   3    7.60    3.00
  -1 -10   3    9.00    2.40
  -1 -10   3    3.70    3.00
  -1 -10   3    0.80    2.60
   0  10  -3   22.70    4.00
   0  10  -3   19.30    3.80
   0 -10   3   20.40    4.00
   0 -10   3   20.00    4.10
   0 -10   3   18.50    3.60
   0 -10   3   25.20    5.40
   0 -10   3   19.00    3.30
  -1  10  -3   -1.40    2.90
   1 -10   3    1.10    2.60
   1 -10   3    0.80    3.40
   1 -10   3   -2.80    2.20
  -2  10  -3   99.19    8.00
   2 -10   3   93.59    7.40
   2 -10   3   93.09    7.50
  -3  10  -3    1.70    3.40
  -3  10  -3    1.60    3.80
   3 -10   3    5.80    3.20
   3 -10   3    5.90    3.30
   8   9  -3   15.10    5.00
   8   9  -3   22.10    4.90
   8   9  -3   29.40    4.70
  -8  -9   3   17.50    4.20
  -8  -9   3   23.10    3.90
  -8  -9   3   22.70    5.90
   7   9  -3   35.60    4.80
   7   9  -3   45.90    5.20
   7   9  -3   41.30    5.10
  -7  -9   3   40.90    5.70
  -7  -9   3   44.30    5.20
  -7  -9   3   37.40    5.20
   6   9  -3    9.90    2.80
   6   9  -3    5.70    2.70
   6   9  -3    8.20    2.90
  -6  -9   3    4.60    3.60
  -6  -9   3    7.60    2.90
  -6  -9   3    6.60    3.90
   5   9  -3    0.30    2.30
   5   9  -3    3.20    2.40
   5   9  -3    2.20    2.50
  -5  -9   3   -1.60    2.90
  -5  -9   3    4.00    2.60
   4   9  -3    0.90    2.10
   4   9  -3   -0.40    7.40
   4   9  -3    1.20    1.70
   4   9  -3    2.20    2.20
  -4  -9   3    0.30    2.00
  -4  -9   3    1.80    2.30
  -4  -9   3    1.30    2.30
   3   9  -3    9.40    2.60
   3   9  -3    7.90    2.60
   3   9  -3    6.80    2.80
   3   9  -3   18.90    5.30
   3   9  -3   13.60    5.50
  -3  -9   3    5.10    3.20
  -3  -9   3    7.70    2.50
  -3  -9   3    7.70    4.20
   2   9  -3   39.70    4.40
   2   9  -3   41.20    4.50
   2   9  -3   35.80    3.90
  -2  -9   3   38.10    4.90
  -2  -9   3   41.50    3.80
  -2  -9   3   41.00    5.00
  -2  -9   3   31.10    3.80
   1   9  -3   25.10    3.70
   1   9  -3   24.30    3.50
  -1  -9   3   30.00    3.50
  -1  -9   3   29.80    4.40
  -1  -9   3   28.20    4.00
  -1  -9   3   27.30    3.50
  -1  -9   3   39.30    4.80
  -1  -9   3   22.70    3.90
   0   9  -3  107.09    6.60
   0   9  -3   95.69    6.50
   0  -9   3   91.69    6.00
   0  -9   3   94.09    6.40
   0  -9   3  101.99    6.90
   0  -9   3   94.69    6.40
   0  -9   3   93.59    6.00
   0  -9   3  104.09    6.90
  -1   9  -3   32.80    4.70
   1  -9   3   29.60    4.10
   1  -9   3   29.70    4.00
   1  -9   3   31.00    5.30
   1  -9   3   26.60    4.00
   1  -9   3   31.40    4.70
   1  -9   3   24.50    4.20
   1  -9   3   31.20    4.60
  -2   9  -3   -2.20    2.50
  -2   9  -3    2.00    3.00
   2  -9   3   -2.60    2.40
   2  -9   3    4.40    2.80
  -3   9  -3   -2.00    2.50
  -3   9  -3    2.20    3.30
   3  -9   3   -0.50    2.60
   3  -9   3    3.10    2.90
  -4   9  -3   -0.80    2.80
  -4   9  -3   -0.20    3.30
   4  -9   3    0.60    2.90
   4  -9   3    5.10    3.00
   9   8  -3    3.50    3.30
   9   8  -3    2.50    3.30
   9   8  -3    5.20    3.40
  -9  -8   3    5.10    3.80
  -9  -8   3    1.20    2.70
   8   8  -3    4.80    2.90
   8   8  -3    2.80    2.70
   8   8  -3   -2.40    1.80
  -8  -8   3   -2.70    2.70
  -8  -8   3    1.30    2.10
  -8  -8   3    2.20    2.80
   7   8  -3    2.40    2.10
   7   8  -3    7.00    3.10
   7   8  -3    4.10    3.00
  -7  -8   3    5.30    2.80
  -7  -8   3    7.40    4.00
  -7  -8   3    0.10    3.20
   6   8  -3    0.40    1.80
   6   8  -3    3.00    2.60
   6   8  -3   -1.40    2.20
  -6  -8   3    2.30    2.50
  -6  -8   3   -3.10    3.00
  -6  -8   3    3.30    2.50
   5   8  -3   33.50    3.90
   5   8  -3   33.90    4.00
   5   8  -3   38.30    4.30
  -5  -8   3   32.20    4.90
  -5  -8   3   31.50    3.90
   4   8  -3    0.40    2.20
   4   8  -3    3.20    1.80
   4   8  -3    1.00    2.30
  -4  -8   3    2.50    1.70
  -4  -8   3   -0.60    2.70
   3   8  -3  126.09   10.50
   3   8  -3  109.79    6.60
   3   8  -3  147.79   11.70
   3   8  -3  122.19    6.50
   3   8  -3  124.49    6.60
  -3  -8   3  115.39    6.50
  -3  -8   3  122.69    7.30
  -3  -8   3  118.09    5.80
   2   8  -3   43.20    4.00
   2   8  -3   41.70    3.90
   2   8  -3   45.10    4.00
   2   8  -3   43.70    4.00
   2   8  -3   53.89    4.10
  -2  -8   3   43.20    4.10
  -2  -8   3   43.80    3.60
  -2  -8   3   47.40    4.00
  -2  -8   3   47.00    3.90
  -2  -8   3   37.20    4.60
   1   8  -3   40.60    4.00
   1   8  -3   41.10    4.00
  -1  -8   3   50.39    4.00
  -1  -8   3   47.80    3.90
  -1  -8   3   44.20    4.40
  -1  -8   3   45.70    4.00
  -1  -8   3   44.60    3.90
  -1  -8   3   45.00    4.00
   0   8  -3    4.90    2.20
   0   8  -3    3.80    2.30
   0  -8   3    5.40    2.90
   0  -8   3    5.70    2.20
   0  -8   3    4.30    2.20
   0  -8   3    3.60    2.30
   0  -8   3    3.60    2.40
   0  -8   3    3.20    2.20
   0  -8   3    2.60    2.30
   0  -8   3    7.30    2.90
   0  -8   3    1.70    1.80
   0  -8   3    4.80    2.20
  -1   8  -3    2.10    2.60
   1  -8   3    3.40    2.80
   1  -8   3    4.50    2.40
   1  -8   3    5.30    2.70
   1  -8   3    4.30    2.50
   1  -8   3    3.20    2.10
   1  -8   3    4.40    2.30
   1  -8   3    4.60    2.50
  -2   8  -3    9.20    2.80
  -2   8  -3    2.50    2.60
  -2   8  -3    7.50    3.20
   2  -8   3    3.80    2.20
   2  -8   3    4.00    2.70
   2  -8   3    3.40    2.50
  -3   8  -3   10.50    3.10
  -3   8  -3    7.30    3.00
  -3   8  -3   10.80    3.70
   3  -8   3    8.40    3.20
   3  -8   3   10.10    3.20
  -4   8  -3   35.70    5.50
  -4   8  -3   30.50    4.50
  -4   8  -3   32.20    5.20
   4  -8   3   24.10    4.60
   4  -8   3   34.10    5.00
  -5   8  -3    0.10    2.80
  -5   8  -3    1.20    3.50
   5  -8   3    1.40    3.20
   5  -8   3    1.20    2.80
   9   7  -3   -0.50    3.40
   9   7  -3   -3.80    3.60
  -9  -7   3    0.00    3.40
  -9  -7   3   -0.60    2.30
  -9  -7   3   -2.60    3.90
   8   7  -3   -2.80    2.60
   8   7  -3   -1.90    2.60
  -8  -7   3    1.30    3.90
  -8  -7   3   -1.20    2.60
  -8  -7   3    0.20    3.00
   7   7  -3   20.30    3.80
   7   7  -3   10.90    3.40
   7   7  -3   17.70    3.50
  -7  -7   3   18.50    4.10
  -7  -7   3   17.40    3.10
   6   7  -3   41.60    5.20
   6   7  -3   44.20    4.50
   6   7  -3   39.40    4.50
  -6  -7   3   44.80    5.30
  -6  -7   3   41.30    5.10
   5   7  -3   47.30    4.30
   5   7  -3   48.00    5.00
   5   7  -3   45.60    4.40
   5   7  -3   49.20    4.30
  -5  -7   3   43.20    4.80
  -5  -7   3   46.20    5.40
  -5  -7   3   48.50    4.30
   4   7  -3    1.90    1.70
   4   7  -3    2.50    2.00
   4   7  -3    1.60    2.00
   4   7  -3    3.90    1.80
   4   7  -3   -1.40    1.90
  -4  -7   3    0.00    1.40
  -4  -7   3   -1.00    2.40
  -4  -7   3    4.20    1.50
   3   7  -3   62.79    5.00
   3   7  -3   64.49    4.30
   3   7  -3   56.99    3.90
   3   7  -3   49.40    3.80
   3   7  -3   68.59    8.50
  -3  -7   3   54.29    3.80
  -3  -7   3   61.19    3.90
  -3  -7   3   48.00    3.50
  -3  -7   3   78.69    6.20
  -3  -7   3   50.59    4.00
  -3  -7   3   61.69    4.40
  -3  -7   3   58.59    4.00
  -3  -7   3   60.89    8.30
   2   7  -3   14.20    2.40
   2   7  -3   14.50    2.50
   2   7  -3   21.50    4.80
   2   7  -3   10.60    2.30
   2   7  -3   13.80    2.80
  -2  -7   3    7.70    2.40
  -2  -7   3   14.40    2.10
  -2  -7   3   13.40    2.20
  -2  -7   3   14.80    2.50
  -2  -7   3   14.20    2.70
  -2  -7   3   13.20    2.50
  -2  -7   3   14.50    2.60
  -2  -7   3   17.30    2.70
  -2  -7   3   14.40    3.10
   1   7  -3   18.60    2.50
   1   7  -3   15.00    2.40
   1   7  -3   16.20    2.80
   1   7  -3   15.50    2.50
  -1  -7   3   17.00    3.10
  -1  -7   3   17.40    3.00
  -1  -7   3   16.10    2.50
  -1  -7   3   18.90    2.70
  -1  -7   3   17.00    2.40
  -1  -7   3   17.50    2.90
  -1  -7   3   16.10    2.90
  -1  -7   3   18.00    2.70
  -1  -7   3   16.80    2.40
   0   7  -3   59.49    4.40
   0   7  -3   68.79    4.50
   0  -7   3   67.19    5.30
   0  -7   3   60.49    4.30
   0  -7   3   55.49    4.20
   0  -7   3   64.59    4.70
   0  -7   3   64.29    4.90
   0  -7   3   59.59    3.90
   0  -7   3   61.39    4.40
   0  -7   3   60.29    4.20
   0  -7   3   63.69    4.10
  -1   7  -3   59.89    5.20
  -1   7  -3   60.89    4.90
   1  -7   3   58.79    4.20
   1  -7   3   60.49    4.20
   1  -7   3   63.69    4.60
   1  -7   3   67.69    4.50
   1  -7   3   53.99    4.40
   1  -7   3   63.19    4.00
   1  -7   3   66.79    5.00
   1  -7   3   58.69    5.00
  -2   7  -3   57.79    4.70
  -2   7  -3   54.09    5.20
  -2   7  -3   54.69    4.70
  -2   7  -3   53.49    5.30
   2  -7   3   58.29    5.00
   2  -7   3   51.59    5.10
   2  -7   3   50.49    4.00
   2  -7   3   57.39    6.10
   2  -7   3   59.19    4.80
   2  -7   3   57.79    4.20
  -3   7  -3   17.90    3.40
  -3   7  -3   25.30    3.90
  -3   7  -3   23.90    4.00
  -3   7  -3   23.90    4.00
   3  -7   3   16.10    3.60
   3  -7   3   22.80    3.80
   3  -7   3   17.50    2.90
   3  -7   3   29.60    5.70
  -4   7  -3    0.40    2.60
  -4   7  -3   -0.70    2.80
  -4   7  -3   -0.70    4.10
   4  -7   3    0.20    2.70
   4  -7   3    0.70    2.40
   4  -7   3    4.70    6.90
  -5   7  -3    4.20    2.70
  -5   7  -3    4.40    2.90
   5  -7   3   -1.40    2.50
   5  -7   3    4.10    2.90
  -6   7  -3    3.50    2.80
  -6   7  -3   10.90    3.70
   6  -7   3    9.60    3.50
   6  -7   3    5.10    3.50
   9   6  -3    3.20    4.70
   9   6  -3    6.70    3.30
   9   6  -3   11.00    5.00
  -9  -6   3    4.90    4.50
  -9  -6   3    3.80    3.20
   8   6  -3    2.20    4.40
   8   6  -3    7.60    3.20
   8   6  -3    9.80    3.90
  -8  -6   3    6.40    3.20
  -8  -6   3   14.80    4.60
   7   6  -3    4.80    3.30
   7   6  -3   -2.50    2.40
   7   6  -3   11.20    3.50
  -7  -6   3   -1.30    3.20
  -7  -6   3   -1.80    2.30
   6   6  -3    0.20    1.70
   6   6  -3    4.20    2.60
   6   6  -3    1.60    2.20
  -6  -6   3    0.50    1.70
  -6  -6   3    7.70    3.30
  -6  -6   3    4.40    2.40
   5   6  -3   -5.40    1.80
   5   6  -3   -1.20    1.70
   5   6  -3   -0.30    2.10
   5   6  -3   -1.90    1.50
  -5  -6   3    1.10    2.60
  -5  -6   3    1.10    2.10
  -5  -6   3    0.20    1.20
  -5  -6   3   -1.60    1.60
   4   6  -3    1.80    1.60
   4   6  -3    2.20    1.80
   4   6  -3    2.30    2.00
   4   6  -3    4.10    1.90
   4   6  -3    3.30    1.40
   4   6  -3   -1.50    6.00
  -4  -6   3    3.40    2.20
  -4  -6   3    6.80    1.50
  -4  -6   3   -0.40    2.20
  -4  -6   3    8.80    2.80
  -4  -6   3    2.10    2.20
  -4  -6   3   -4.70    5.30
  -4  -6   3    1.70    1.90
  -4  -6   3    0.80    2.30
   3   6  -3   -1.30    1.20
   3   6  -3    0.30    2.00
   3   6  -3   -3.30    4.70
   3   6  -3    0.20    1.60
   3   6  -3    0.20    1.50
  -3  -6   3   -0.50    1.20
  -3  -6   3    4.40    2.40
  -3  -6   3   -4.30    4.20
  -3  -6   3    1.10    1.70
  -3  -6   3    1.00    0.80
  -3  -6   3   -1.10    1.20
  -3  -6   3   -1.20    1.50
  -3  -6   3   -0.90    1.40
  -3  -6   3   -4.50    1.30
   2   6  -3  145.09    6.60
   2   6  -3  145.49    6.50
   2   6  -3  140.39    7.10
   2   6  -3  146.69    6.60
   2   6  -3  153.18   10.20
   2   6  -3  151.08    6.70
  -2  -6   3  145.79    6.50
  -2  -6   3  144.79    6.00
  -2  -6   3  131.39    8.00
  -2  -6   3  142.79    6.70
  -2  -6   3  143.99    6.30
  -2  -6   3  150.28   10.00
  -2  -6   3  143.89    7.50
  -2  -6   3  140.49    6.60
  -2  -6   3  137.79    8.30
  -2  -6   3  148.19    6.30
   1   6  -3   15.90    2.30
   1   6  -3   22.30    2.30
   1   6  -3   15.10    2.60
   1   6  -3   15.30    2.30
  -1  -6   3   16.60    3.00
  -1  -6   3   18.30    2.70
  -1  -6   3   16.20    2.70
  -1  -6   3   18.30    2.30
  -1  -6   3   21.10    2.40
  -1  -6   3   19.20    2.90
  -1  -6   3   19.30    2.50
  -1  -6   3   13.70    2.10
  -1  -6   3   17.60    2.50
   0   6  -3  117.09    5.80
   0   6  -3  106.09    5.60
   0   6  -3  109.49    5.70
   0  -6   3  114.79    5.60
   0  -6   3  103.09    5.70
   0  -6   3  118.19    5.80
   0  -6   3  111.19    5.20
   0  -6   3  110.59    5.70
   0  -6   3  114.79    5.70
   0  -6   3  111.59    6.40
   0  -6   3  102.19    5.60
  -1   6  -3   10.70    2.40
  -1   6  -3   11.80    2.50
  -1   6  -3   12.60    2.70
   1  -6   3   11.40    2.40
   1  -6   3   13.20    2.80
   1  -6   3   10.20    2.40
   1  -6   3   12.90    2.50
   1  -6   3   16.00    2.40
   1  -6   3   12.70    2.20
   1  -6   3   11.90    1.90
   1  -6   3   12.10    2.80
  -2   6  -3    1.20    2.10
  -2   6  -3   -4.50    1.50
  -2   6  -3    1.90    2.40
  -2   6  -3   -0.30    2.10
   2  -6   3    0.00    1.40
   2  -6   3    2.60    2.90
   2  -6   3   -0.30    1.20
   2  -6   3    0.60    1.90
   2  -6   3   -0.80    1.40
   2  -6   3    0.20    1.80
   2  -6   3   -0.40    1.40
   2  -6   3   -0.10    1.70
   2  -6   3    2.40    2.80
   2  -6   3   -1.00    1.70
  -3   6  -3   11.50    2.70
  -3   6  -3   12.40    2.50
  -3   6  -3    7.70    2.90
  -3   6  -3   10.40    2.80
   3  -6   3    3.30    2.40
   3  -6   3    8.40    3.20
   3  -6   3   17.80    5.60
   3  -6   3    8.30    2.10
   3  -6   3   12.30    2.80
   3  -6   3   19.70    5.50
  -4   6  -3  153.08    8.70
  -4   6  -3  152.78    8.30
  -4   6  -3  161.38    9.10
  -4   6  -3  145.69    8.10
   4  -6   3  160.68    9.00
   4  -6   3  148.79    8.60
   4  -6   3  170.38   19.00
  -5   6  -3   69.99    6.00
   5  -6   3   83.19   15.10
   5  -6   3   84.29    6.80
   5  -6   3   78.49    6.50
  -6   6  -3   -0.50    2.70
  -6   6  -3    1.40    3.10
   6  -6   3    6.30    3.10
   6  -6   3    4.90    3.30
  -7   6  -3    3.60    3.50
   7  -6   3    9.00    3.80
   9   5  -3    9.30    4.70
   9   5  -3   -2.00    2.00
   9   5  -3    5.00    4.70
  -9  -5   3   -2.40    2.60
  -9  -5   3    5.60    3.20
   8   5  -3   48.60    5.40
   8   5  -3   47.30    6.10
   8   5  -3   55.49    8.00
  -8  -5   3   49.40    5.20
  -8  -5   3   51.09    5.90
   7   5  -3   58.49    4.90
   7   5  -3   55.19    5.20
   7   5  -3   49.70    5.50
   7   5  -3   49.00    5.10
  -7  -5   3   53.39    5.20
  -7  -5   3   64.09    6.50
   6   5  -3    1.10    1.70
   6   5  -3    5.00    3.20
   6   5  -3   -2.20    2.30
   6   5  -3   -1.00    2.00
  -6  -5   3   -0.20    2.70
  -6  -5   3    0.90    2.20
  -6  -5   3    0.50    1.40
  -6  -5   3    1.70    2.30
   5   5  -3    3.20    1.50
   5   5  -3    1.90    1.90
   5   5  -3   -3.50    8.50
   5   5  -3    3.40    2.10
   5   5  -3    3.60    1.70
   5   5  -3    1.50    2.00
   5   5  -3    2.30    2.30
  -5  -5   3    1.70    2.30
  -5  -5   3    4.40    2.60
  -5  -5   3    2.10    1.60
  -5  -5   3    2.30    1.80
  -5  -5   3    3.80    1.40
   4   5  -3    6.70    1.90
   4   5  -3    5.80    1.80
   4   5  -3    3.60    2.10
   4   5  -3    5.00    2.00
   4   5  -3    5.50    1.40
   4   5  -3   -0.90    5.60
   4   5  -3    9.40    2.20
  -4  -5   3    9.10    2.60
  -4  -5   3    7.50    2.00
  -4  -5   3    4.80    2.10
  -4  -5   3    5.70    1.40
  -4  -5   3    6.80    2.00
  -4  -5   3    8.30    6.10
  -4  -5   3    7.70    2.10
   3   5  -3   52.09    3.40
   3   5  -3   53.99    3.80
   3   5  -3   49.80    3.40
   3   5  -3   59.69    3.60
   3   5  -3   60.09    8.60
   3   5  -3   50.89    3.50
   3   5  -3   55.79    3.10
  -3  -5   3   52.19    2.20
  -3  -5   3   48.80    3.50
  -3  -5   3   53.99    4.50
  -3  -5   3   53.69    4.50
  -3  -5   3   54.79    3.20
  -3  -5   3   66.29    9.00
  -3  -5   3   65.89    4.20
  -3  -5   3   45.80    2.20
  -3  -5   3   58.39    3.60
  -3  -5   3   50.39    3.80
   2   5  -3  332.87   16.20
   2   5  -3  307.67   11.30
   2   5  -3  322.17   11.70
   2   5  -3  309.17   11.80
   2   5  -3  322.07   11.60
   2   5  -3  312.67   11.60
   2   5  -3  307.47   12.20
  -2  -5   3  306.37   11.50
  -2  -5   3  317.27   11.90
  -2  -5   3  316.47   11.00
  -2  -5   3  304.67   11.70
  -2  -5   3  306.27   11.30
  -2  -5   3  326.17   11.00
  -2  -5   3  312.77   12.70
  -2  -5   3  325.27   16.20
  -2  -5   3  324.67   12.60
  -2  -5   3  306.17   12.40
   1   5  -3   94.79    6.60
   1   5  -3  101.19    4.60
   1   5  -3   94.19    5.00
   1   5  -3   97.19    4.60
   1   5  -3   87.99    4.50
  -1  -5   3  102.79    4.60
  -1  -5   3   94.89    6.70
  -1  -5   3   93.79    5.50
  -1  -5   3   96.79    4.70
  -1  -5   3   98.89    4.90
  -1  -5   3  105.29    5.10
  -1  -5   3   83.59    5.30
  -1  -5   3   93.39    4.60
  -1  -5   3   90.39    4.60
  -1  -5   3   89.69    5.00
  -1  -5   3   92.19    4.60
   0   5  -3    8.00    1.70
   0   5  -3    6.20    2.30
   0   5  -3    5.90    1.40
   0   5  -3    8.50    1.60
   0  -5   3    4.30    1.70
   0  -5   3    6.80    1.90
   0  -5   3    6.60    1.80
   0  -5   3    7.00    1.60
   0  -5   3    7.30    1.50
   0  -5   3    8.80    1.50
   0  -5   3   10.80    2.00
   0  -5   3    7.00    2.30
   0  -5   3    8.90    1.90
  -1   5  -3  233.28    9.80
  -1   5  -3  231.78    9.60
  -1   5  -3  232.88   10.10
  -1   5  -3  243.68    9.20
   1  -5   3  227.88    9.10
   1  -5   3  248.38    9.20
   1  -5   3  241.98    9.40
   1  -5   3  230.88   10.00
   1  -5   3  234.98    9.60
   1  -5   3  228.98    9.50
   1  -5   3  236.78    9.00
   1  -5   3  223.78    9.40
   1  -5   3  247.28    9.70
   1  -5   3  232.48    9.50
   1  -5   3  236.78    8.80
  -2   5  -3  122.69    6.70
  -2   5  -3  129.19    6.40
  -2   5  -3  135.09    6.80
  -2   5  -3  133.69    6.90
   2  -5   3  116.69    8.00
   2  -5   3  123.69    6.90
   2  -5   3  127.59    5.40
   2  -5   3  132.79    8.30
   2  -5   3  124.09    5.80
   2  -5   3  128.69    6.50
   2  -5   3  138.19    6.70
   2  -5   3  131.19    5.80
  -3   5  -3    4.00    2.90
  -3   5  -3    4.20    2.50
  -3   5  -3    4.20    2.30
  -3   5  -3    2.40    2.10
  -3   5  -3    5.10    2.40
   3  -5   3    2.90    4.10
   3  -5   3    1.80    2.30
   3  -5   3    1.50    1.20
   3  -5   3    3.30    1.30
   3  -5   3    2.70    2.00
   3  -5   3   -0.20    1.80
   3  -5   3    1.10    1.80
   3  -5   3    3.00    1.60
   3  -5   3    8.20    5.00
   3  -5   3    1.20    1.20
  -4   5  -3  123.99    7.40
  -4   5  -3  128.49    7.40
  -4   5  -3  131.89    7.30
  -4   5  -3  130.09    6.90
   4  -5   3  127.69    8.30
   4  -5   3  125.99   12.80
   4  -5   3  144.39    7.10
   4  -5   3  125.99    7.10
   4  -5   3  128.19    7.50
  -5   5  -3  208.48   10.10
  -5   5  -3  214.18   10.20
  -5   5  -3  195.08   10.20
   5  -5   3  195.58   10.30
   5  -5   3  206.98   18.20
  -6   5  -3   13.90    3.70
  -6   5  -3   14.10    3.40
   6  -5   3   13.40    3.80
   6  -5   3   17.80    4.20
   6  -5   3   16.10    5.30
  -7   5  -3   51.29    5.90
  -7   5  -3   42.60    5.40
   7  -5   3   65.29    6.60
   7  -5   3   50.69    6.20
   7  -5   3   52.39    6.20
   9   4  -3   23.70    5.60
   9   4  -3   12.10    3.70
   9   4  -3   36.40    6.50
  -9  -4   3   17.30    3.90
  -9  -4   3   11.40    4.20
   8   4  -3   14.80    3.70
   8   4  -3   32.70    6.30
   8   4  -3   27.80    5.20
  -8  -4   3    9.90    2.90
  -8  -4   3   14.70    4.00
   7   4  -3   -4.20    1.50
   7   4  -3   10.10    4.10
  -7  -4   3    1.50    3.00
  -7  -4   3    0.20    1.70
  -7  -4   3    1.90    2.70
  -7  -4   3   -0.20    1.70
   6   4  -3   39.40    5.30
   6   4  -3   37.40    4.00
   6   4  -3   40.80    4.60
   6   4  -3   41.80    5.00
   6   4  -3   30.80    3.70
  -6  -4   3   46.00    5.10
  -6  -4   3   35.90    4.00
  -6  -4   3   45.20    4.20
  -6  -4   3   38.80    3.20
  -6  -4   3   36.00    4.20
   5   4  -3  242.68   10.30
   5   4  -3  227.48   10.20
   5   4  -3  233.18   10.10
   5   4  -3  232.78    9.20
   5   4  -3  234.48   10.50
   5   4  -3  240.68   10.10
   5   4  -3  249.97   20.40
   5   4  -3  252.47   10.50
  -5  -4   3  241.58   10.30
  -5  -4   3  239.08   10.30
  -5  -4   3  248.38   10.90
  -5  -4   3  226.58   19.10
  -5  -4   3  225.98   10.30
  -5  -4   3  237.88    9.20
  -5  -4   3  258.47   10.30
   4   4  -3  213.48    8.70
   4   4  -3  190.38    8.70
   4   4  -3  197.48    8.40
   4   4  -3  192.28    8.50
   4   4  -3  193.18    7.70
   4   4  -3  205.48    8.80
   4   4  -3  198.18   16.20
  -4  -4   3  204.68    7.80
  -4  -4   3  211.68    9.30
  -4  -4   3  189.08    8.80
  -4  -4   3  191.68    8.50
  -4  -4   3  196.88    8.50
  -4  -4   3  217.08   16.40
   3   4  -3  315.97   11.70
   3   4  -3  301.37   12.00
   3   4  -3  305.47   11.40
   3   4  -3  310.47   11.00
   3   4  -3  317.67   11.60
   3   4  -3  312.67   18.10
   3   4  -3  304.57   11.70
  -3  -4   3  315.37    9.80
  -3  -4   3  320.07   11.70
  -3  -4   3  311.47   12.10
  -3  -4   3  312.77   12.50
  -3  -4   3  303.37    9.80
  -3  -4   3  296.67   11.30
  -3  -4   3  317.87   11.10
  -3  -4   3  278.17   17.40
  -3  -4   3  309.57   12.20
  -3  -4   3  300.57   11.70
   2   4  -3  169.78    7.00
   2   4  -3  187.18    8.00
   2   4  -3  185.98    7.30
   2   4  -3  191.98    7.50
   2   4  -3  189.58   11.90
   2   4  -3  194.68    7.20
   2   4  -3  179.18    7.50
  -2  -4   3  179.58    8.10
  -2  -4   3  187.38    6.50
  -2  -4   3  164.98   11.60
  -2  -4   3  185.48    8.10
  -2  -4   3  184.58    7.60
  -2  -4   3  180.98    8.20
  -2  -4   3  178.68    7.20
   1   4  -3  100.29    4.60
   1   4  -3  102.29    5.30
   1   4  -3  102.69    4.60
   1   4  -3   92.99    4.80
   1   4  -3  102.69    4.70
   1   4  -3  109.19    7.60
   1   4  -3  103.29    4.70
  -1  -4   3  106.79    4.70
  -1  -4   3  103.89    4.50
  -1  -4   3  106.19    4.90
  -1  -4   3  102.69    5.80
  -1  -4   3  115.39    5.50
  -1  -4   3  110.59    4.60
  -1  -4   3  110.89    7.70
  -1  -4   3  100.39    4.60
   0   4  -3   12.20    1.60
   0   4  -3   15.10    2.90
   0   4  -3    9.20    1.90
   0   4  -3   10.20    2.40
   0   4  -3    9.90    1.50
   0  -4   3   13.20    1.90
   0  -4   3    9.70    1.50
   0  -4   3   10.50    1.90
   0  -4   3    8.30    2.00
   0  -4   3   11.40    2.60
   0  -4   3    7.30    1.70
   0  -4   3   12.10    2.10
   0  -4   3   12.30    1.80
   0  -4   3   12.00    2.00
   0  -4   3    9.60    1.60
   0  -4   3    9.50    2.00
  -1   4  -3   42.70    3.20
  -1   4  -3   49.30    4.00
   1  -4   3   43.40    3.40
   1  -4   3   49.60    3.20
   1  -4   3   53.39    4.60
   1  -4   3   45.50    2.90
   1  -4   3   41.10    3.40
   1  -4   3   55.29    3.40
   1  -4   3   46.10    3.20
   1  -4   3   44.80    3.10
   1  -4   3   45.30    3.80
  -2   4  -3    1.80    1.20
  -2   4  -3   -2.10    1.40
  -2   4  -3    1.30    2.20
  -2   4  -3   -0.70    1.50
   2  -4   3   -3.50    2.80
   2  -4   3    0.60    1.00
   2  -4   3    0.00    2.80
   2  -4   3    1.00    1.10
   2  -4   3   -0.70    1.50
   2  -4   3   -0.80    1.60
   2  -4   3    0.30    1.60
   2  -4   3    1.30    1.50
   2  -4   3   -1.00    0.90
   2  -4   3   -1.70    1.60
  -3   4  -3   -2.20    0.90
  -3   4  -3   -1.10    1.30
  -3   4  -3    2.30    1.80
  -3   4  -3   -2.30    1.50
  -3   4  -3    0.10    1.80
   3  -4   3    0.70    1.60
   3  -4   3   -3.10    1.30
   3  -4   3    1.40    1.80
   3  -4   3    1.70    1.50
   3  -4   3   -7.20    3.90
   3  -4   3    0.80    1.10
   3  -4   3    0.00    0.80
   3  -4   3   -0.50    3.90
   3  -4   3    0.40    1.10
  -4   4  -3  191.18    9.00
  -4   4  -3  203.38    9.20
  -4   4  -3  199.78    8.70
  -4   4  -3  188.88    9.40
  -4   4  -3  189.08    7.70
   4  -4   3  178.58    6.90
   4  -4   3  190.38    8.80
   4  -4   3  195.98    9.10
   4  -4   3  218.78   15.30
   4  -4   3  210.28   15.10
   4  -4   3  196.78    7.70
   4  -4   3  193.68    9.00
   4  -4   3  201.78    9.30
  -5   4  -3  177.08    8.90
  -5   4  -3  173.88    9.20
  -5   4  -3  169.18    9.20
   5  -4   3  186.58    9.40
   5  -4   3  172.48   16.20
   5  -4   3  184.68    9.60
   5  -4   3  183.88    9.60
   5  -4   3  210.88    8.80
  -6   4  -3   61.39    5.40
  -6   4  -3   64.09    5.90
  -6   4  -3   59.19    5.50
   6  -4   3   60.49    5.90
   6  -4   3   50.49    5.90
   6  -4   3   60.69    5.80
   6  -4   3   56.39   12.90
  -7   4  -3   20.90    4.30
  -7   4  -3   17.90    3.90
   7  -4   3   19.20    4.60
   7  -4   3   22.90    4.50
   7  -4   3   20.00    4.20
  -8   4  -3    2.10    3.10
  -8   4  -3    2.40    2.50
   8  -4   3    2.30    3.80
   8  -4   3   -0.30    3.60
   8  -4   3    2.20    4.10
   9   3  -3   33.10    6.30
   9   3  -3   45.30    7.30
   9   3  -3   38.80    5.10
  -9  -3   3   31.80    4.50
   8   3  -3    7.70    3.30
  -8  -3   3   16.80    3.60
  -8  -3   3    9.70    4.10
   7   3  -3   85.99    6.20
   7   3  -3   80.99    5.40
  -7  -3   3   81.79    5.70
  -7  -3   3  101.79    7.10
  -7  -3   3   84.99    5.30
   6   3  -3   36.90    3.60
   6   3  -3   28.50   18.60
   6   3  -3   37.80    3.20
   6   3  -3   31.10    4.10
   6   3  -3   27.90    4.20
   6   3  -3   28.80    3.60
   6   3  -3   27.90    3.70
  -6  -3   3   28.80    3.70
  -6  -3   3   33.70    3.30
  -6  -3   3   27.70    3.40
  -6  -3   3   34.10    4.20
   5   3  -3  120.89    6.60
   5   3  -3   97.89    6.00
   5   3  -3  108.49    6.00
   5   3  -3   87.29    6.90
   5   3  -3  104.29    5.70
   5   3  -3   80.09   13.90
   5   3  -3  111.59    6.50
   5   3  -3  123.89    6.30
  -5  -3   3  105.89    6.00
  -5  -3   3  115.39    6.20
  -5  -3   3   99.19   13.90
  -5  -3   3  116.29    5.40
  -5  -3   3  120.99    6.10
  -5  -3   3  101.79    6.10
  -5  -3   3  118.79    6.20
   4   3  -3   44.10    3.30
   4   3  -3   38.60    2.20
   4   3  -3   44.20    3.60
   4   3  -3   56.69   10.20
   4   3  -3   39.40    3.00
   4   3  -3   43.70    4.30
   4   3  -3   43.00    4.10
   4   3  -3   43.60    3.10
   4   3  -3   44.10    3.40
  -4  -3   3   40.30    3.00
  -4  -3   3   51.79    4.10
  -4  -3   3   39.70    9.30
  -4  -3   3   48.50    3.60
  -4  -3   3   41.70    3.30
  -4  -3   3   43.30    1.90
  -4  -3   3   40.80    3.40
  -4  -3   3   45.00    3.70
   3   3  -3   45.80    3.40
   3   3  -3   59.09    8.60
   3   3  -3   41.90    3.20
  -3  -3   3   37.20    5.30
  -3  -3   3   41.70    3.10
  -3  -3   3   47.60    7.40
  -3  -3   3   42.60    1.80
  -3  -3   3   39.30    2.90
  -3  -3   3   37.70    3.00
  -3  -3   3   47.00    3.60
   2   3  -3    4.00    3.90
   2   3  -3    3.80    1.50
   2   3  -3    4.80    1.40
   2   3  -3    5.20    1.40
   2   3  -3    2.50    1.50
   2   3  -3    3.50    1.20
   2   3  -3    5.30    1.30
  -2  -3   3    3.30    0.80
  -2  -3   3    2.20    1.50
  -2  -3   3    6.00    1.50
  -2  -3   3    7.60    1.70
  -2  -3   3    4.20    1.60
  -2  -3   3    3.90    1.30
  -2  -3   3    4.30    1.30
  -2  -3   3    4.30    1.60
  -2  -3   3    0.60    3.30
   1   3  -3  208.38    8.00
   1   3  -3  205.18    7.40
   1   3  -3  210.98    8.50
   1   3  -3  197.48    7.60
   1   3  -3  179.88   11.00
   1   3  -3  207.28    7.30
   1   3  -3  202.98    8.10
   1   3  -3  198.48    7.60
  -1  -3   3  205.28    7.70
  -1  -3   3  197.08    7.30
  -1  -3   3  205.08    7.40
  -1  -3   3  204.98    7.30
  -1  -3   3  206.18    7.40
  -1  -3   3  203.18   11.30
  -1  -3   3  222.08    8.00
  -1  -3   3  201.18    8.40
  -1  -3   3  203.68    7.70
  -1  -3   3  205.48    8.30
   0   3  -3   34.00    2.10
   0   3  -3   28.50    2.70
   0   3  -3   33.30    2.90
   0   3  -3   31.30    4.00
   0   3  -3   32.00    2.50
   0   3  -3   31.90    2.00
   0  -3   3   31.80    2.00
   0  -3   3   33.80    2.70
   0  -3   3   34.90    2.80
   0  -3   3   31.30    2.10
   0  -3   3   31.00    2.00
   0  -3   3   33.10    2.10
   0  -3   3   31.00    3.20
   0  -3   3   34.90    2.50
   0  -3   3   30.80    2.30
   0  -3   3   27.50    6.20
   0  -3   3   31.70    2.60
  -1   3  -3   90.99    6.50
  -1   3  -3   92.29    4.40
  -1   3  -3   90.89    5.10
  -1   3  -3   93.99    4.40
  -1   3  -3   92.39    3.70
   1  -3   3   88.59    4.50
   1  -3   3   92.89    4.80
   1  -3   3   94.29    6.30
   1  -3   3   89.39    4.60
   1  -3   3   80.99    4.90
   1  -3   3   87.99    4.40
   1  -3   3   92.89    3.70
   1  -3   3   91.99    4.10
   1  -3   3   86.59    4.20
   1  -3   3   93.59    4.60
   1  -3   3   79.69    4.50
  -2   3  -3   18.20    1.90
  -2   3  -3   17.70    2.70
  -2   3  -3   22.40    2.70
  -2   3  -3   18.70    2.40
   2  -3   3   20.20    2.00
   2  -3   3   18.20    2.10
   2  -3   3   23.00    2.40
   2  -3   3   27.20    4.50
   2  -3   3   15.40    2.30
   2  -3   3   19.30    1.80
   2  -3   3   17.10    2.20
   2  -3   3   15.10    2.60
   2  -3   3   16.20    4.00
   2  -3   3   19.40    1.50
  -3   3  -3  109.99    4.50
  -3   3  -3  111.09    6.00
  -3   3  -3  120.49    5.80
  -3   3  -3  110.99    5.90
  -3   3  -3  109.89    5.90
   3  -3   3  115.09    5.40
   3  -3   3  118.49    6.00
   3  -3   3  112.19    4.70
   3  -3   3  113.79    5.60
   3  -3   3  102.29    5.60
   3  -3   3  113.49    9.90
   3  -3   3  107.29    7.00
   3  -3   3  107.79    4.50
   3  -3   3  122.79    6.10
   3  -3   3  114.89   15.20
  -4   3  -3    1.30    1.30
  -4   3  -3   -2.40    1.20
  -4   3  -3   -2.30    1.70
  -4   3  -3    0.40    1.30
  -4   3  -3   -0.70    1.70
   4  -3   3    0.90    0.80
   4  -3   3    0.50    1.60
   4  -3   3    3.40    5.10
   4  -3   3    0.50    1.40
   4  -3   3   -1.60    1.00
   4  -3   3   -1.80    1.40
   4  -3   3    3.40    1.90
   4  -3   3    0.20    1.40
   4  -3   3   -4.80    5.20
  -5   3  -3   19.10    3.20
  -5   3  -3   18.00    3.10
  -5   3  -3   17.00    2.20
  -5   3  -3   21.60    3.40
  -5   3  -3   19.40    3.40
   5  -3   3   16.00    2.00
   5  -3   3   21.60    3.40
   5  -3   3   19.70    2.90
   5  -3   3   12.10    7.30
   5  -3   3   16.30    2.90
   5  -3   3   14.60    3.30
  -6   3  -3    0.10    1.80
  -6   3  -3    4.70    2.70
   6  -3   3    4.40    2.80
   6  -3   3   -0.20    1.90
   6  -3   3   -1.80    2.60
   6  -3   3   -7.00    8.70
  -7   3  -3    2.90    2.80
  -7   3  -3    1.30    3.10
  -7   3  -3    5.40    2.80
   7  -3   3   13.90   11.80
   7  -3   3    0.70    2.80
   7  -3   3    2.80    3.20
   7  -3   3    4.10    3.10
  -8   3  -3   32.80    4.80
  -8   3  -3   27.30    4.60
   8  -3   3   30.70    4.90
   8  -3   3   29.40    4.80
   8  -3   3   28.10    4.80
  -9   3  -3   48.50    5.80
   9  -3   3   55.59    7.20
   9  -3   3   64.99    8.00
   9  -3   3   53.69    7.00
   9   2  -3   44.80    7.60
   9   2  -3   16.40    5.90
   9   2  -3   16.70    4.10
  -9  -2   3   23.80    4.20
   8   2  -3   12.20    4.80
   8   2  -3    2.30    2.90
   8   2  -3    9.10    5.00
  -8  -2   3    0.60    2.50
  -8  -2   3    0.10    2.10
   7   2  -3   26.80    4.10
   7   2  -3   24.90    3.40
  -7  -2   3   24.40    3.80
  -7  -2   3   28.20    3.50
  -7  -2   3   29.90    4.20
   6   2  -3    0.30    2.30
   6   2  -3   -1.20    2.70
   6   2  -3    3.90    2.90
   6   2  -3   -2.10   10.30
   6   2  -3    8.20    3.80
   6   2  -3    2.10    1.80
  -6  -2   3   -0.40    2.10
  -6  -2   3    3.90    2.40
  -6  -2   3   -4.70   10.00
  -6  -2   3    3.60    2.20
  -6  -2   3    0.10    1.70
  -6  -2   3    0.20    2.10
   5   2  -3   13.40    2.40
   5   2  -3    9.90    2.10
   5   2  -3   12.40    9.00
   5   2  -3   11.40    2.30
   5   2  -3   12.00    2.90
   5   2  -3    9.20    2.20
   5   2  -3   11.50    2.50
   5   2  -3    8.70    1.90
  -5  -2   3   11.70    2.50
  -5  -2   3    9.60    2.20
  -5  -2   3   15.00    2.20
  -5  -2   3    8.40    2.30
  -5  -2   3    7.90    2.10
  -5  -2   3   10.10    1.50
  -5  -2   3    9.60    2.20
  -5  -2   3   32.80    9.70
   4   2  -3  768.02   25.90
   4   2  -3  792.22   25.20
   4   2  -3  767.62   26.40
   4   2  -3  810.02   26.50
   4   2  -3  755.42   26.30
   4   2  -3  768.02   26.30
   4   2  -3  756.22   36.50
   4   2  -3  762.12   26.40
  -4  -2   3  776.02   26.40
  -4  -2   3  756.72   36.40
  -4  -2   3  739.53   26.40
  -4  -2   3  807.62   27.20
  -4  -2   3  768.62   26.40
  -4  -2   3  779.02   25.10
  -4  -2   3  763.22   25.80
  -4  -2   3  740.93   26.30
   3   2  -3  351.86   12.20
   3   2  -3  319.47   11.10
   3   2  -3  309.17   11.80
   3   2  -3  326.37   19.10
   3   2  -3  320.77   12.10
   3   2  -3  347.07   14.60
   3   2  -3  337.27   12.10
  -3  -2   3  327.17   12.00
  -3  -2   3  321.87   12.30
  -3  -2   3  352.86   12.50
  -3  -2   3  327.87   11.80
  -3  -2   3  314.47   18.90
  -3  -2   3  311.37   12.10
   2   2  -3   12.60    2.20
   2   2  -3   11.00    1.60
   2   2  -3   12.20    1.70
   2   2  -3   11.00    1.40
   2   2  -3   11.60    2.00
   2   2  -3    9.10    1.80
   2   2  -3    8.90    4.70
   2   2  -3   16.40    1.90
  -2  -2   3   12.90    2.00
  -2  -2   3   18.20    2.30
  -2  -2   3   14.20    1.90
  -2  -2   3   19.40    2.50
  -2  -2   3   12.10    1.30
  -2  -2   3   14.00    1.60
  -2  -2   3   11.30    2.10
  -2  -2   3   13.20    4.40
  -2  -2   3   12.30    1.90
  -2  -2   3   12.90    2.30
   1   2  -3 1516.15   52.79
  -1  -2   3 1419.16   51.79
   0   2  -3  146.09    5.00
   0   2  -3  134.59    6.30
   0   2  -3  147.59    8.60
   0   2  -3  139.29    5.30
   0   2  -3  142.99    6.00
   0   2  -3  137.99    5.70
   0   2  -3  142.89    5.60
   0  -2   3  149.88    5.00
   0  -2   3  138.09    5.30
   0  -2   3  137.49    5.60
   0  -2   3  145.49    4.90
   0  -2   3  143.29    5.00
   0  -2   3  135.39    8.40
   0  -2   3  141.19    5.70
   0  -2   3  136.89    5.70
   0  -2   3  143.59    5.70
   0  -2   3  137.49    6.20
  -1   2  -3   23.40    2.80
  -1   2  -3   24.40    2.20
  -1   2  -3   22.20    1.80
  -1   2  -3   28.20    4.20
  -1   2  -3   20.90    2.00
  -1   2  -3   22.10    1.40
   1  -2   3   20.60    2.20
   1  -2   3   22.10    2.00
   1  -2   3   23.20    1.40
   1  -2   3   27.30    4.00
   1  -2   3   24.30    1.70
   1  -2   3   24.80    2.30
   1  -2   3   22.10    2.70
   1  -2   3   27.20    2.00
   1  -2   3   25.40    2.30
  -2   2  -3   24.50    2.50
  -2   2  -3   24.30    2.10
  -2   2  -3   27.70    4.80
  -2   2  -3   20.70    2.20
  -2   2  -3   28.50    2.80
   2  -2   3   16.50    2.30
   2  -2   3   21.80    2.00
   2  -2   3   23.60    1.30
   2  -2   3   21.80    2.00
   2  -2   3   20.50    2.40
   2  -2   3   18.40    2.00
   2  -2   3   19.80    1.40
   2  -2   3   22.80    2.50
   2  -2   3   20.60    2.30
   2  -2   3   32.90    4.90
   2  -2   3   20.90    2.50
  -3   2  -3    1.70    1.50
  -3   2  -3    4.70    2.00
  -3   2  -3   -0.60    1.70
  -3   2  -3    0.90    0.90
  -3   2  -3   -0.90    1.70
  -3   2  -3    1.20    0.80
   3  -2   3    1.70    1.80
   3  -2   3    1.90    3.80
   3  -2   3    0.10    1.50
   3  -2   3    2.80    1.30
   3  -2   3    2.80    0.90
   3  -2   3    3.10    1.10
   3  -2   3   -1.50    1.70
   3  -2   3    3.10    3.80
  -4   2  -3   -0.70    0.90
  -4   2  -3   -1.40    1.60
  -4   2  -3   -0.20    0.70
  -4   2  -3    1.10    1.30
  -4   2  -3    1.40    1.80
   4  -2   3   -2.90    1.70
   4  -2   3   -1.60    0.80
   4  -2   3   -0.80    1.10
   4  -2   3    0.30    0.70
   4  -2   3   -2.00    4.50
   4  -2   3   -3.00    1.90
   4  -2   3   -2.20    1.50
   4  -2   3   -9.80    7.60
   4  -2   3    2.00    1.70
   4  -2   3   -0.60    1.10
  -5   2  -3   36.40    3.90
  -5   2  -3   34.50    3.20
  -5   2  -3   33.00    3.80
  -5   2  -3   37.70    3.70
  -5   2  -3   38.70    4.10
   5  -2   3   41.70    3.40
   5  -2   3   37.20    3.80
   5  -2   3   32.50    3.80
   5  -2   3   41.70    9.20
   5  -2   3   32.90    2.40
   5  -2   3   35.40    4.00
   5  -2   3   27.50    8.60
   5  -2   3   36.20    3.80
  -6   2  -3  205.18    9.70
  -6   2  -3  209.88    9.60
  -6   2  -3  202.48   10.00
   6  -2   3  205.88   10.40
   6  -2   3  219.68   10.30
   6  -2   3  246.18   20.60
   6  -2   3  213.08   10.30
   6  -2   3  190.68   10.80
   6  -2   3  214.98    8.30
  -7   2  -3   28.50    3.70
  -7   2  -3   30.80    4.40
   7  -2   3   44.00   17.60
   7  -2   3   29.90    4.50
   7  -2   3   30.70    4.30
   7  -2   3   29.90    4.40
  -8   2  -3    6.40    3.10
  -8   2  -3    4.60    3.10
   8  -2   3   -3.10    3.20
   8  -2   3    4.60    4.00
   8  -2   3   -0.10   14.80
   8  -2   3    0.90    2.60
  -9   2  -3   -0.90    2.70
  -9   2  -3    1.60    2.50
   9  -2   3   -4.20    3.10
   9  -2   3   -3.70    3.60
   9  -2   3  -11.00    3.50
   9   1  -3    0.60    4.50
   9   1  -3    5.30    5.20
   9   1  -3   -2.30    2.70
  -9  -1   3    1.10    3.10
   8   1  -3    3.90    3.30
   8   1  -3    1.50    3.40
   8   1  -3   11.10    3.30
  -8  -1   3    5.80    2.70
  -8  -1   3   11.40    3.30
   7   1  -3  143.79    8.50
   7   1  -3  132.69    7.60
  -7  -1   3  131.49    7.50
  -7  -1   3  141.79    7.70
  -7  -1   3  144.39    8.10
   6   1  -3  119.29    6.80
   6   1  -3  110.09   17.60
   6   1  -3   92.19    7.30
   6   1  -3  113.19    5.60
   6   1  -3  114.39    6.00
  -6  -1   3   93.59   16.50
  -6  -1   3  100.79    5.40
  -6  -1   3  109.89    6.00
  -6  -1   3   96.59    6.30
  -6  -1   3  113.89    6.30
  -6  -1   3   97.79    6.70
   5   1  -3   90.79   14.30
   5   1  -3   85.39    5.90
   5   1  -3   85.79    5.00
   5   1  -3   90.89    5.10
   5   1  -3   79.99    5.30
   5   1  -3   95.79    5.60
  -5  -1   3   84.59    5.20
  -5  -1   3   83.19    4.40
  -5  -1   3   83.99    4.90
  -5  -1   3   92.29    5.00
  -5  -1   3   80.19    6.10
  -5  -1   3   89.69    5.40
  -5  -1   3   91.09   14.00
   4   1  -3   64.49    4.10
   4   1  -3   60.99    4.30
   4   1  -3   59.69    3.80
   4   1  -3   60.29    4.90
   4   1  -3   64.69    4.50
   4   1  -3   57.89    3.70
   4   1  -3   62.99    3.80
   4   1  -3   82.19   12.00
  -4  -1   3   62.19    4.40
  -4  -1   3   60.29    3.90
  -4  -1   3   56.69    3.90
  -4  -1   3   56.29    4.10
  -4  -1   3   61.69    3.40
  -4  -1   3   60.49    4.10
  -4  -1   3   89.89   12.10
  -4  -1   3   60.89    4.10
   3   1  -3   36.10    3.40
   3   1  -3   28.70    2.80
   3   1  -3   35.50    2.90
   3   1  -3   36.50    3.10
   3   1  -3   37.50    3.00
   3   1  -3   34.60    4.60
   3   1  -3   42.70    8.20
  -3  -1   3   37.40    2.80
  -3  -1   3   38.60    3.00
  -3  -1   3   35.10    3.00
  -3  -1   3   30.10    2.90
  -3  -1   3   41.20    3.60
  -3  -1   3   31.10    7.40
  -3  -1   3   35.30    2.30
  -3  -1   3   34.50    2.80
   2   1  -3   42.70    2.80
   2   1  -3   41.70    2.80
   2   1  -3   40.10    2.70
   2   1  -3   39.50    7.00
   2   1  -3   37.70    3.00
   2   1  -3   42.90    2.40
   2   1  -3   39.00    2.80
   2   1  -3   43.90    2.60
  -2  -1   3   42.40    2.90
  -2  -1   3   45.90    3.20
  -2  -1   3   42.00    2.30
  -2  -1   3   37.70    2.90
  -2  -1   3   45.50    2.70
  -2  -1   3   38.80    2.70
  -2  -1   3   37.10    6.40
  -2  -1   3   38.00    2.80
   1   1  -3   19.00    1.80
   1   1  -3   24.00    1.90
   1   1  -3   19.50    2.00
   1   1  -3   23.70    1.80
   1   1  -3   20.00    1.70
   1   1  -3   22.40    2.30
   1   1  -3   29.90    5.40
   1   1  -3   24.30    2.20
  -1  -1   3   24.00    1.70
  -1  -1   3   22.50    1.80
  -1  -1   3   16.60    4.20
  -1  -1   3   21.40    1.90
  -1  -1   3   25.10    2.30
  -1  -1   3   22.00    2.20
  -1  -1   3   23.00    2.20
  -1  -1   3   24.30    1.60
   0  -1   3 9999.00  317.77
  -1   1  -3   40.00    2.00
  -1   1  -3   38.20    2.70
  -1   1  -3   41.20    3.30
  -1   1  -3   41.40    2.70
  -1   1  -3   36.00    1.90
  -1   1  -3   40.30    1.80
  -1   1  -3   51.89    5.40
  -1   1  -3   42.50    2.60
   1  -1   3   45.20    1.90
   1  -1   3   44.70    2.70
   1  -1   3   40.20    3.20
   1  -1   3   40.40    2.50
   1  -1   3   40.60    2.00
   1  -1   3   38.80    2.50
   1  -1   3   41.90    1.80
   1  -1   3   38.10    4.90
   1  -1   3   43.10    2.60
  -2   1  -3  545.85   19.00
  -2   1  -3  552.64   18.30
  -2   1  -3  546.85   18.20
  -2   1  -3  569.04   23.00
  -2   1  -3  548.15   18.20
  -2   1  -3  543.75   18.50
   2  -1   3  548.45   18.50
   2  -1   3  559.04   18.30
   2  -1   3  547.35   18.60
   2  -1   3  539.65   22.90
   2  -1   3  534.65   18.10
   2  -1   3  558.24   19.10
   2  -1   3  540.65   18.70
  -3   1  -3   -0.40    1.70
  -3   1  -3   -0.50    1.20
  -3   1  -3    0.20    1.00
  -3   1  -3    0.50    0.60
  -3   1  -3    0.80    1.10
   3  -1   3   -0.30    1.30
   3  -1   3   -1.10    0.50
   3  -1   3   -0.40    1.00
   3  -1   3   -0.60    1.20
   3  -1   3   -2.30    3.30
   3  -1   3   -2.10    1.40
   3  -1   3   -0.60    1.30
   3  -1   3   -0.70    1.00
   3  -1   3    0.50    1.70
  -4   1  -3   97.19    5.20
  -4   1  -3  101.59    4.00
  -4   1  -3   89.09    4.80
  -4   1  -3  105.89    5.70
  -4   1  -3   95.29    5.40
  -4   1  -3  101.09    4.00
   4  -1   3  114.99   10.50
   4  -1   3  106.99    5.00
   4  -1   3  100.79    3.90
   4  -1   3   90.79    9.90
   4  -1   3   93.49    5.20
   4  -1   3   98.39    3.90
   4  -1   3   97.09    5.50
   4  -1   3   98.99    5.40
   4  -1   3  108.29    5.20
   4  -1   3   91.19    7.00
  -5   1  -3   90.39    5.30
  -5   1  -3   99.39    4.40
  -5   1  -3   96.99    3.60
  -5   1  -3   95.99    5.80
  -5   1  -3  103.69    6.00
  -5   1  -3   92.19    5.10
   5  -1   3   99.09    5.70
   5  -1   3   93.49    5.70
   5  -1   3   99.79    4.20
   5  -1   3  115.09   12.20
   5  -1   3  105.69    6.00
   5  -1   3   91.19   12.10
   5  -1   3  112.79    6.00
   5  -1   3   82.69    5.00
   5  -1   3  103.59    5.80
  -6   1  -3   98.09    6.10
  -6   1  -3   80.29    5.80
  -6   1  -3   84.99    4.40
  -6   1  -3   76.09    5.20
  -6   1  -3   90.09    5.60
   6  -1   3   76.59    7.10
   6  -1   3   87.09    5.50
   6  -1   3  121.49   16.00
   6  -1   3   81.59    4.10
   6  -1   3   79.69    5.70
  -7   1  -3   37.60    4.20
  -7   1  -3   33.00    4.40
   7  -1   3   28.40    4.10
   7  -1   3   35.50    4.40
   7  -1   3   28.40    4.30
   7  -1   3   32.80    4.30
   7  -1   3    9.30   11.20
  -8   1  -3   12.80    3.50
  -8   1  -3   19.20    3.60
  -8   1  -3   17.40    3.20
   8  -1   3    7.10    3.80
   8  -1   3   18.00    4.10
   8  -1   3   12.60   14.70
  -9   1  -3   13.10    3.60
  -9   1  -3   10.30    3.30
   9  -1   3   10.00    3.90
   9  -1   3    6.20    4.40
   9  -1   3   -2.50    3.70
   9   0  -3    8.60    3.00
   9   0  -3    3.70    6.10
  -9   0   3    6.20    3.00
  -9   0   3    9.20    3.10
   8   0  -3   19.10    4.00
   8   0  -3   17.30    4.80
   8   0  -3   30.00    5.80
  -8   0   3   29.00    4.20
  -8   0   3   21.90    3.80
   7   0  -3   10.20    3.30
   7   0  -3   12.10    4.80
   7   0  -3    4.00    4.30
   7   0  -3   22.80   16.20
  -7   0   3   13.00    3.30
  -7   0   3    7.30   17.00
  -7   0   3   17.30    2.90
  -7   0   3   11.00    2.80
   6   0  -3    5.00    2.60
   6   0  -3    6.70    3.20
   6   0  -3    9.40    2.50
   6   0  -3    9.40   11.30
  -6   0   3    8.20    2.80
  -6   0   3    7.40   11.40
  -6   0   3   11.90    2.40
  -6   0   3    7.50    2.50
  -6   0   3   11.70    2.70
   5   0  -3   31.70    2.90
   5   0  -3   35.70   11.00
   5   0  -3   42.40    4.40
   5   0  -3   34.30    4.40
   5   0  -3   39.10    3.20
   5   0  -3   38.60    4.00
   5   0  -3   37.50    3.70
  -5   0   3   44.00    4.20
  -5   0   3   38.10    3.60
  -5   0   3   37.30    3.80
  -5   0   3   37.50    3.30
  -5   0   3   40.40    3.60
  -5   0   3   43.30    3.70
  -5   0   3   32.90   10.90
  -5   0   3   32.30    3.00
   4   0  -3   27.70    3.20
   4   0  -3   19.10    2.40
   4   0  -3   18.50    7.60
   4   0  -3   20.50    2.30
   4   0  -3   25.00    2.70
   4   0  -3   23.40    3.40
   4   0  -3   21.10    2.60
   4   0  -3   23.30    2.80
  -4   0   3   20.30    2.70
  -4   0   3   24.00    2.70
  -4   0   3   23.50    2.60
  -4   0   3   41.50    9.10
  -4   0   3   21.30    2.40
  -4   0   3   21.70    2.50
  -4   0   3   22.40    3.00
  -4   0   3   21.40    2.80
   3   0  -3  263.47   10.40
   3   0  -3  262.97   10.20
   3   0  -3  255.77   10.20
   3   0  -3  275.37   10.00
   3   0  -3  276.07   10.50
   3   0  -3  239.88   17.40
   3   0  -3  266.17   10.00
  -3   0   3  262.67   10.10
  -3   0   3  259.87   10.30
  -3   0   3  259.17   10.00
  -3   0   3  265.07   10.70
  -3   0   3  262.57   17.60
  -3   0   3  255.77    9.70
  -3   0   3  256.07    9.80
  -3   0   3  267.87   10.40
   2   0  -3   -0.60    1.50
   2   0  -3    2.30    4.00
   2   0  -3   -0.40    1.30
   2   0  -3    1.20    1.30
   2   0  -3    0.40    1.20
   2   0  -3   -0.70    1.30
   2   0  -3    0.80    1.30
  -2   0   3    2.40    1.20
  -2   0   3   -1.40    1.10
  -2   0   3    0.40    1.30
  -2   0   3    2.20    1.30
  -2   0   3   -0.20    1.00
  -2   0   3    7.00    4.20
  -2   0   3    0.00    1.20
  -2   0   3   -1.00    1.40
  -2   0   3    1.60    1.30
   1   0  -3    2.50    1.10
   1   0  -3    4.40    1.60
   1   0  -3    4.10    1.20
   1   0  -3    2.10    1.10
   1   0  -3   12.80    4.30
   1   0  -3    1.80    1.20
   1   0  -3    3.50    1.60
   1   0  -3    1.60    1.10
   1   0  -3    2.90    1.10
  -1   0   3    2.10    1.30
  -1   0   3    4.30    1.70
  -1   0   3    1.90    1.40
  -1   0   3    4.70    1.10
  -1   0   3    2.50    3.20
  -1   0   3    2.80    1.20
  -1   0   3    4.00    1.90
  -1   0   3    3.20    1.30
  -1   0   3    2.20    1.10
   0   0  -3 1436.56   50.09
   0   0   3 1385.26   49.90
  -1   0  -3 3709.63  122.59
   1   0   3 3783.42  122.59
  -2   0  -3    0.90    2.90
  -2   0  -3    1.50    1.20
  -2   0  -3   -0.10    1.80
  -2   0  -3    2.60    0.90
  -2   0  -3    0.60    0.20
  -2   0  -3    0.90    0.40
  -2   0  -3    1.40    1.30
  -2   0  -3    1.90    1.10
  -2   0  -3    0.50    1.10
   2   0   3    0.30    1.20
   2   0   3    0.80    1.00
   2   0   3   -0.50    1.30
   2   0   3   -1.00    1.20
   2   0   3   -2.60    2.70
   2   0   3    0.50    1.00
   2   0   3    1.60    1.10
  -3   0  -3  219.38    8.20
  -3   0  -3  218.78    9.00
  -3   0  -3  234.48    9.20
  -3   0  -3  222.28    8.50
  -3   0  -3  225.58    7.50
  -3   0  -3  227.98   13.70
   3   0   3  241.08    8.60
   3   0   3  248.58    7.60
   3   0   3  238.38    8.30
   3   0   3  217.28    8.70
   3   0   3  228.68    9.10
   3   0   3  229.18    8.60
   3   0   3  221.08    8.50
   3   0   3  232.48    8.80
   3   0   3  231.28   13.90
   3   0   3  217.78    8.50
  -4   0  -3 1130.69   37.50
  -4   0  -3 1116.69   37.10
   4   0   3 1084.59   44.40
   4   0   3 1114.89   45.20
   4   0   3 1135.59   37.40
  -5   0  -3  179.48    6.60
  -5   0  -3  175.68    8.30
  -5   0  -3  189.28    7.80
  -5   0  -3  181.68    8.50
  -5   0  -3  190.28    7.80
  -5   0  -3  187.38    6.90
   5   0   3  187.98    6.60
   5   0   3  183.48    7.90
   5   0   3  184.28    6.70
   5   0   3  167.38    7.50
   5   0   3  179.68    9.90
   5   0   3  173.88    8.30
   5   0   3  165.18   14.90
   5   0   3  155.88    9.20
   5   0   3  194.38    8.60
   5   0   3  155.78   13.90
  -6   0  -3  109.89    4.40
  -6   0  -3  106.89    5.80
  -6   0  -3  125.39    7.00
  -6   0  -3  112.99    6.00
  -6   0  -3  112.89    4.30
  -6   0  -3  113.19    5.20
  -6   0  -3  107.19    6.30
   6   0   3  108.89   14.20
   6   0   3  114.39    6.60
   6   0   3  131.89   16.00
   6   0   3  109.79    6.40
   6   0   3  112.69    6.10
   6   0   3  115.99    5.00
   6   0   3  111.99    6.90
   6   0   3  122.39    7.50
  -7   0  -3  156.28    7.80
  -7   0  -3  174.88    8.00
  -7   0  -3  151.98    8.70
   7   0   3  175.48   19.20
   7   0   3  143.89    9.00
   7   0   3  148.59    8.80
   7   0   3  159.48    8.40
   7   0   3  148.59    8.30
  -8   0  -3    2.10    2.00
  -8   0  -3    3.50    2.40
  -8   0  -3    3.80    3.10
   8   0   3    0.30    3.40
   8   0   3    3.60    2.40
   8   0   3    4.30   13.00
   8   0   3    3.90    3.70
  -9   0  -3    2.30    2.50
  -9   0  -3    0.00    3.10
  -9   0  -3    5.70    2.90
   9   0   3    1.60    3.20
   9   0   3   -4.50    3.80
   9   0   3    2.50    3.80
   9   0   3   -9.90   16.40
 -10   0  -3    3.90    3.10
 -10   0  -3    2.90    3.10
  10   0   3   -1.10    4.50
  10   0   3    2.80    5.10
  10   0   3   -0.70    3.60
   8  -1  -3   -1.20    3.40
   8  -1  -3   -4.10    2.70
   8  -1  -3    0.30    2.90
  -8   1   3   -2.70    2.70
  -8   1   3   -1.00    2.50
   7  -1  -3   -2.10    3.50
   7  -1  -3    3.10   15.10
   7  -1  -3   -0.50    2.40
   7  -1  -3   -0.90    2.50
  -7   1   3   -1.90    2.40
  -7   1   3    1.50    2.10
  -7   1   3   -0.30    2.60
  -7   1   3   -3.40   14.10
   6  -1  -3    8.10    4.10
   6  -1  -3    9.60    3.10
   6  -1  -3    2.60    3.80
   6  -1  -3   13.70   13.40
  -6   1   3   15.20    2.80
  -6   1   3   18.60    3.40
  -6   1   3   15.50    3.10
  -6   1   3   -0.10   11.30
   5  -1  -3   13.70    2.10
   5  -1  -3   19.80    3.20
   5  -1  -3   23.60   10.70
   5  -1  -3   16.30    3.40
   5  -1  -3   19.00    3.00
  -5   1   3   36.10   10.70
  -5   1   3   18.70    3.30
  -5   1   3   14.50    2.30
  -5   1   3   19.20    2.90
  -5   1   3   16.40    2.40
  -5   1   3   19.80    3.10
  -5   1   3   18.40    3.00
  -5   1   3   19.80    3.20
   4  -1  -3   23.50    3.40
   4  -1  -3   39.80    9.50
   4  -1  -3   24.70    2.70
   4  -1  -3   24.30    2.70
   4  -1  -3   32.20    3.60
   4  -1  -3   21.70    2.40
   4  -1  -3   27.10    3.50
  -4   1   3   25.00    3.30
  -4   1   3   25.10    2.80
  -4   1   3   25.10    2.60
  -4   1   3   17.80    4.80
  -4   1   3   25.10    3.30
  -4   1   3   23.30    2.40
  -4   1   3   26.30    3.00
  -4   1   3   20.00    8.50
   3  -1  -3   68.39    3.90
   3  -1  -3   66.49    3.70
   3  -1  -3   64.99    4.10
   3  -1  -3   66.79   10.20
   3  -1  -3   71.79    4.60
   3  -1  -3   67.19    4.20
  -3   1   3   65.39    4.10
  -3   1   3   64.49    3.90
  -3   1   3   70.59    3.50
  -3   1   3   69.59    4.60
  -3   1   3   72.59    4.00
  -3   1   3   65.29    4.40
  -3   1   3   64.99   10.30
   2  -1  -3  176.88    7.10
   2  -1  -3  174.98    7.30
   2  -1  -3  163.88   12.90
   2  -1  -3  177.38    7.30
   2  -1  -3  175.58    7.20
   2  -1  -3  168.88    6.70
   2  -1  -3  172.08    7.40
  -2   1   3  175.98    6.40
  -2   1   3  172.28    7.10
  -2   1   3  164.58    7.20
  -2   1   3  169.98    7.40
  -2   1   3  169.48   12.80
  -2   1   3  180.08    6.50
  -2   1   3  176.88    6.90
  -2   1   3  176.28    7.10
   1  -1  -3  512.15   17.60
   1  -1  -3  527.55   17.60
   1  -1  -3  489.65   23.30
   1  -1  -3  532.25   17.60
   1  -1  -3  521.55   17.20
   1  -1  -3  531.95   17.80
   1  -1  -3  517.75   17.70
  -1   1   3  529.05   17.80
  -1   1   3  520.35   17.80
  -1   1   3  505.35   17.20
  -1   1   3  523.95   17.10
  -1   1   3  518.75   17.60
  -1   1   3  492.55   23.20
   0  -1  -3   25.60    2.30
   0  -1  -3   31.70    2.10
   0  -1  -3   30.60    5.50
   0  -1  -3   31.80    2.10
   0  -1  -3   32.50    2.30
   0  -1  -3   33.20    1.80
   0  -1  -3   28.80    2.70
   0  -1  -3   36.80    2.30
   0  -1  -3   30.00    2.10
   0   1   3   33.90    2.20
   0   1   3   31.50    2.00
   0   1   3   29.70    2.50
   0   1   3   32.80    5.30
   0   1   3   31.80    2.50
   0   1   3   32.20    2.80
   0   1   3   31.70    1.90
   0   1   3   30.40    2.50
  -1  -1  -3   -0.70    1.20
  -1  -1  -3   -0.30    1.10
  -1  -1  -3   -0.10    0.80
  -1  -1  -3    1.60    0.90
  -1  -1  -3    1.30    1.10
  -1  -1  -3    0.30    1.10
  -1  -1  -3    1.90    3.10
   1   1   3    1.50    2.80
   1   1   3    0.60    1.20
   1   1   3    0.10    0.80
   1   1   3   -0.30    1.30
   1   1   3   -0.40    0.90
   1   1   3    0.50    1.40
   1   1   3   -0.20    0.80
   1   1   3    0.60    1.70
   1   1   3    0.60    0.90
   1   1   3    0.10    0.90
  -2  -1  -3  144.99   10.10
  -2  -1  -3  153.28    5.30
  -2  -1  -3  146.39    5.90
  -2  -1  -3  150.58    6.10
  -2  -1  -3  151.98    6.50
  -2  -1  -3  158.68    5.70
  -2  -1  -3  154.88    5.50
  -2  -1  -3  155.28    5.80
  -2  -1  -3  150.08    5.80
   2   1   3  157.88    5.80
   2   1   3  155.88   10.30
   2   1   3  153.48    5.80
   2   1   3  158.48    6.20
   2   1   3  157.18    5.90
   2   1   3  155.88    5.70
   2   1   3  150.58    6.50
   2   1   3  141.79    6.30
  -3  -1  -3    3.50    1.60
  -3  -1  -3    0.70    3.80
  -3  -1  -3    5.90    2.10
  -3  -1  -3    2.80    0.80
  -3  -1  -3    2.30    1.20
  -3  -1  -3    2.60    1.90
   3   1   3    2.10    1.10
   3   1   3   -1.10    1.30
   3   1   3    1.10    1.50
   3   1   3    4.20    1.30
   3   1   3    4.10    0.80
   3   1   3    3.20    1.20
   3   1   3    0.80    1.30
   3   1   3    2.60    1.90
   3   1   3    8.60    4.10
  -4  -1  -3  241.38    8.30
  -4  -1  -3  228.28    8.90
  -4  -1  -3  240.78    9.40
  -4  -1  -3  258.67   10.10
  -4  -1  -3  234.08    8.80
   4   1   3  235.78    8.90
   4   1   3  237.18    9.40
   4   1   3  256.57    9.80
   4   1   3  237.88    8.70
   4   1   3  227.88    8.20
   4   1   3  236.28    9.00
   4   1   3  235.38    8.80
   4   1   3  228.58   16.00
   4   1   3  221.78    9.40
   4   1   3  241.88    9.40
   4   1   3  252.17   16.10
  -5  -1  -3  263.87    9.60
  -5  -1  -3  248.48   10.80
  -5  -1  -3  268.37   10.90
  -5  -1  -3  268.17    9.50
  -5  -1  -3  259.57   10.10
  -5  -1  -3  262.27    9.90
   5   1   3  264.67   10.20
   5   1   3  261.87    9.80
   5   1   3  264.77   18.40
   5   1   3  254.37    9.30
   5   1   3  266.97    9.20
   5   1   3  241.68   10.30
   5   1   3  248.98   10.70
   5   1   3  259.07   21.20
   5   1   3  262.17   10.40
   5   1   3  253.57   10.60
  -6  -1  -3   -0.30    1.30
  -6  -1  -3    1.80    1.40
  -6  -1  -3   -0.10    1.20
  -6  -1  -3    0.20    1.40
  -6  -1  -3   -0.10    1.20
  -6  -1  -3    1.40    2.30
   6   1   3   -2.20    2.00
   6   1   3    0.10    1.80
   6   1   3   -0.70    1.10
   6   1   3   -0.70    1.30
   6   1   3   11.50    7.30
   6   1   3   -1.40    1.90
   6   1   3    0.20    1.10
   6   1   3    5.10    7.00
   6   1   3   -1.40    2.10
  -7  -1  -3   -1.50    1.80
  -7  -1  -3    2.20    1.60
  -7  -1  -3    0.40    1.40
   7   1   3    0.70    1.80
   7   1   3    6.70   10.60
   7   1   3    2.60    2.80
   7   1   3   -1.10    2.00
   7   1   3   -0.90    2.60
   7   1   3    0.90    2.30
  -8  -1  -3    7.60    3.30
  -8  -1  -3    8.30    2.40
  -8  -1  -3    5.90    2.70
   8   1   3   10.80    4.20
   8   1   3    4.10    2.20
   8   1   3   12.40    4.60
   8   1   3    1.20   13.30
  -9  -1  -3    6.70    3.60
  -9  -1  -3    9.30    2.80
  -9  -1  -3    4.90    2.30
   9   1   3   -3.30    4.00
   9   1   3    2.60   16.20
   9   1   3   -2.90    3.30
   9   1   3    0.50    4.40
 -10  -1  -3   12.20    3.60
 -10  -1  -3    8.80    4.30
  10   1   3   31.20    6.80
  10   1   3  -14.30    7.40
  10   1   3   17.40    5.10
   8  -2  -3    7.10    5.20
   8  -2  -3   11.90    3.20
   8  -2  -3    3.50    4.80
  -8   2   3   12.50    3.30
  -8   2   3   15.70    4.00
  -8   2   3   13.30    3.70
   7  -2  -3   31.10   18.70
   7  -2  -3   47.30    6.40
   7  -2  -3   38.90    5.10
   7  -2  -3   52.29    6.20
  -7   2   3   53.59    5.30
  -7   2   3   81.19   19.70
  -7   2   3   50.79    4.90
   6  -2  -3   37.70    5.10
   6  -2  -3   22.30   14.40
   6  -2  -3   33.60    5.10
   6  -2  -3   44.90    5.10
  -6   2   3   32.60    4.00
  -6   2   3   30.10    4.30
  -6   2   3   38.80    5.30
  -6   2   3   73.39   16.20
   5  -2  -3   54.39    4.40
   5  -2  -3   53.99    4.90
   5  -2  -3   65.19   13.20
   5  -2  -3   44.60    5.30
  -5   2   3   45.30    4.40
  -5   2   3   38.80   12.00
  -5   2   3   55.69    5.60
  -5   2   3   53.89    4.40
   4  -2  -3   10.90    1.80
   4  -2  -3   13.60    3.00
   4  -2  -3   14.30    2.70
   4  -2  -3   16.30    2.90
   4  -2  -3   13.60    3.00
   4  -2  -3   11.90    8.30
  -4   2   3   12.30    2.80
  -4   2   3   11.80    2.10
  -4   2   3   12.80    2.50
  -4   2   3   11.10    2.40
  -4   2   3   13.10    2.30
  -4   2   3   11.30    1.70
  -4   2   3   13.30    2.00
  -4   2   3   16.40   10.20
   3  -2  -3   13.60    6.50
   3  -2  -3    4.50    2.30
   3  -2  -3    6.40    1.70
   3  -2  -3    0.60    2.00
   3  -2  -3    4.70    2.20
   3  -2  -3    6.70    1.60
   3  -2  -3    7.60    1.70
  -3   2   3    5.50    1.10
  -3   2   3    5.60    2.30
  -3   2   3    3.10    5.90
  -3   2   3    8.30    1.90
  -3   2   3    6.00    1.90
  -3   2   3    4.90    2.00
  -3   2   3    7.70    1.70
  -3   2   3    8.50    1.90
   2  -2  -3   45.70    3.40
   2  -2  -3   40.20    3.30
   2  -2  -3   41.60    5.10
   2  -2  -3   44.30    2.80
   2  -2  -3   42.00    3.00
   2  -2  -3   49.99    3.80
   2  -2  -3   50.29    8.30
  -2   2   3   37.50    3.10
  -2   2   3   43.80    3.70
  -2   2   3   37.20    3.90
  -2   2   3   40.30    3.00
  -2   2   3   44.80    2.90
  -2   2   3   44.40    2.00
  -2   2   3   41.90    3.30
  -2   2   3   66.59    9.50
  -2   2   3   41.70    2.00
   1  -2  -3   82.19    4.20
   1  -2  -3   83.79    3.60
   1  -2  -3   79.49    4.20
   1  -2  -3   74.39    4.10
   1  -2  -3   80.59    4.20
   1  -2  -3   80.19    4.20
   1  -2  -3   84.19    9.10
  -1   2   3   90.89    5.60
  -1   2   3   80.19    4.40
  -1   2   3   82.79    3.10
  -1   2   3   84.79    4.40
  -1   2   3   87.99    8.60
  -1   2   3   80.99    4.20
  -1   2   3   81.09    3.60
  -1   2   3   82.89    4.50
   0  -2  -3   -0.10    3.10
   0  -2  -3    1.60    1.20
   0  -2  -3    3.20    1.00
   0  -2  -3    3.00    1.00
   0  -2  -3    0.90    0.70
   0  -2  -3    2.50    1.40
   0  -2  -3    0.90    1.20
   0  -2  -3   -0.10    1.60
   0   2   3    1.50    1.00
   0   2   3    0.50    1.60
   0   2   3    1.00    1.20
   0   2   3    2.00    1.10
   0   2   3   -0.50    2.30
   0   2   3    1.80    0.80
   0   2   3    0.20    0.90
   0   2   3   -2.70    3.00
  -1  -2  -3   57.29    3.00
  -1  -2  -3   58.89    3.00
  -1  -2  -3   60.69    6.50
  -1  -2  -3   55.29    2.90
  -1  -2  -3   56.99    3.20
  -1  -2  -3   54.39    3.00
  -1  -2  -3   56.69    3.60
   1   2   3   54.69    2.20
   1   2   3   52.59    3.00
   1   2   3   59.19    3.40
   1   2   3   54.59    2.20
   1   2   3   58.49    3.00
   1   2   3   49.50    2.80
   1   2   3   53.29    3.50
   1   2   3   60.89    6.60
   1   2   3   54.89    2.90
   1   2   3   57.19    3.10
  -2  -2  -3  397.26   13.20
  -2  -2  -3  388.86   13.90
  -2  -2  -3  396.26   13.90
  -2  -2  -3  403.86   13.20
  -2  -2  -3  387.56   13.60
  -2  -2  -3  388.56   18.70
  -2  -2  -3  415.66   13.40
   2   2   3  409.76   13.90
   2   2   3  401.86   13.00
   2   2   3  374.06   13.50
   2   2   3  389.56   13.60
   2   2   3  377.06   21.40
   2   2   3  391.46   13.80
   2   2   3  403.86   13.80
  -3  -2  -3   28.60    2.70
  -3  -2  -3   30.90    1.90
  -3  -2  -3   36.10    6.80
  -3  -2  -3   32.10    2.80
  -3  -2  -3   30.80    2.00
  -3  -2  -3   34.10    2.20
  -3  -2  -3   33.20    2.80
   3   2   3   30.20    3.00
   3   2   3   32.10    6.10
   3   2   3   29.40    2.70
   3   2   3   29.80    2.70
   3   2   3   30.90    2.00
   3   2   3   32.30    2.10
   3   2   3   28.40    2.50
   3   2   3   28.80    2.30
   3   2   3   28.90    3.70
  -4  -2  -3   19.90    2.80
  -4  -2  -3   19.20    2.00
  -4  -2  -3   20.10    1.70
  -4  -2  -3   17.50    2.20
  -4  -2  -3   15.10    2.80
   4   2   3   17.80    2.60
   4   2   3   25.40    2.70
   4   2   3   17.30    2.50
   4   2   3   19.60    1.90
   4   2   3   25.30    6.00
   4   2   3   20.90    2.10
   4   2   3   16.90    1.70
   4   2   3   19.10    1.60
   4   2   3   15.80    2.40
   4   2   3   23.30    2.70
  -5  -2  -3  103.09    4.60
  -5  -2  -3  102.69    5.60
  -5  -2  -3  103.29    6.10
  -5  -2  -3  106.59    5.00
   5   2   3  108.29    5.90
   5   2   3  101.19    4.50
   5   2   3  100.79    4.80
   5   2   3   99.69    5.60
   5   2   3  107.29   12.60
   5   2   3  105.89    5.10
   5   2   3   96.69    4.70
   5   2   3  108.79    5.50
   5   2   3   96.69    6.00
   5   2   3  104.59    4.70
   5   2   3  110.69   13.60
  -6  -2  -3   20.30    3.10
  -6  -2  -3   24.00    3.30
  -6  -2  -3   24.00    2.90
  -6  -2  -3   24.50    2.60
  -6  -2  -3   25.20    2.40
   6   2   3   22.70    2.30
   6   2   3   31.20    8.30
   6   2   3   22.50    2.90
   6   2   3   22.70    2.30
   6   2   3   23.70    3.30
   6   2   3   17.10    2.10
   6   2   3   35.80   10.10
   6   2   3   25.40    3.30
   6   2   3   24.40    3.50
  -7  -2  -3    1.30    1.50
  -7  -2  -3   -2.70    2.20
  -7  -2  -3    2.00    1.70
  -7  -2  -3   -2.50    1.50
  -7  -2  -3   -1.20    1.20
   7   2   3    0.30    2.80
   7   2   3   -0.10    2.10
   7   2   3    2.10    1.50
   7   2   3   -3.70    2.70
   7   2   3   -6.50    9.40
   7   2   3   -0.90    1.60
   7   2   3   -0.50    1.30
   7   2   3    0.80    8.00
  -8  -2  -3   32.40    3.50
  -8  -2  -3   36.70    5.00
   8   2   3   45.40    5.90
   8   2   3   36.00   15.40
   8   2   3   37.40    3.50
   8   2   3   21.90    4.20
  -9  -2  -3    2.10    3.50
  -9  -2  -3    0.20    2.40
  -9  -2  -3    1.70    2.00
   9   2   3   -6.10    2.50
   9   2   3   -0.40    4.20
   9   2   3    3.30    4.10
 -10  -2  -3    3.40    3.90
 -10  -2  -3    0.20    2.20
  10   2   3   -0.50    3.60
  10   2   3  -10.90    4.70
  10   2   3    2.00    3.70
   8  -3  -3   -1.40    2.40
   8  -3  -3   -5.90    4.10
  -8   3   3    0.30    2.60
   7  -3  -3   27.10    4.90
   7  -3  -3   16.40    3.80
   7  -3  -3   16.20    4.20
  -7   3   3   17.20    3.80
  -7   3   3   19.10    4.20
  -7   3   3   18.60    3.70
   6  -3  -3   -0.60    2.60
   6  -3  -3   -4.20   15.20
   6  -3  -3   -1.60    3.30
   6  -3  -3   -4.40    2.70
  -6   3   3    3.30    2.80
  -6   3   3   -0.70    2.20
  -6   3   3    0.20    2.50
   5  -3  -3   33.60    5.00
   5  -3  -3   36.20    4.70
   5  -3  -3   37.00    4.20
   5  -3  -3   42.20   12.20
  -5   3   3   31.50    4.40
  -5   3   3   31.60    4.00
  -5   3   3   36.60    4.00
  -5   3   3   30.50   11.30
   4  -3  -3  533.75   19.60
   4  -3  -3  488.65   28.70
   4  -3  -3  480.65   18.60
   4  -3  -3  451.15   22.20
   4  -3  -3  468.65   16.40
   4  -3  -3  475.75   17.20
  -4   3   3  472.55   17.20
  -4   3   3  457.95   16.50
  -4   3   3  467.05   18.00
  -4   3   3  456.85   17.70
  -4   3   3  446.46   17.70
  -4   3   3  458.25   19.10
  -4   3   3  463.05   29.00
   3  -3  -3    0.40    1.50
   3  -3  -3    0.70    1.50
   3  -3  -3   -6.20    6.00
   3  -3  -3    3.10    2.10
   3  -3  -3    3.30    2.30
   3  -3  -3   -0.20    1.30
  -3   3   3    1.00    1.70
  -3   3   3   -0.10    1.30
  -3   3   3    0.40    1.50
  -3   3   3    2.50    1.50
  -3   3   3   -0.40    2.20
   2  -3  -3   61.99    3.70
   2  -3  -3   59.09    3.90
   2  -3  -3   55.09    3.40
   2  -3  -3   59.59    3.70
   2  -3  -3   56.49    4.00
   2  -3  -3   64.69   10.20
   2  -3  -3   55.49    4.30
  -2   3   3   55.89    3.30
  -2   3   3   58.69    4.10
  -2   3   3   58.19    3.90
  -2   3   3   54.19    4.20
  -2   3   3   61.49    9.90
  -2   3   3   54.89    4.30
  -2   3   3   57.69    3.50
   1  -3  -3  291.97   11.60
   1  -3  -3  297.77   11.10
   1  -3  -3  320.17   17.60
   1  -3  -3  331.37   11.90
   1  -3  -3  287.37   11.50
   1  -3  -3  294.27   10.40
   1  -3  -3  305.77   11.30
  -1   3   3  287.97   11.00
  -1   3   3  305.17   17.60
  -1   3   3  298.77   11.20
  -1   3   3  283.67   11.30
  -1   3   3  298.17   10.40
  -1   3   3  297.77   11.30
   0  -3  -3  116.89    5.50
   0  -3  -3  112.09    5.30
   0  -3  -3  115.49    5.60
   0  -3  -3  102.39    9.30
   0  -3  -3  114.89    5.10
   0  -3  -3  115.09    4.20
   0  -3  -3  116.09    4.30
   0  -3  -3  116.69    5.40
   0   3   3  110.29    5.10
   0   3   3  114.19    5.20
   0   3   3  113.59    5.10
   0   3   3  115.39    4.20
   0   3   3  111.89    5.20
   0   3   3  121.59    9.90
   0   3   3  114.19    5.40
   0   3   3  113.49    4.20
  -1  -3  -3  506.05   17.20
  -1  -3  -3  527.85   16.90
  -1  -3  -3  512.85   16.80
  -1  -3  -3  497.65   17.30
  -1  -3  -3  452.95   21.70
  -1  -3  -3  516.85   17.50
   1   3   3  491.75   17.30
   1   3   3  497.15   16.80
   1   3   3  495.85   22.40
   1   3   3  508.05   16.70
   1   3   3  497.75   17.40
   1   3   3  504.05   17.30
   1   3   3  498.85   17.10
  -2  -3  -3  613.34   27.00
  -2  -3  -3  643.04   21.70
  -2  -3  -3  647.54   22.00
  -2  -3  -3  648.94   21.70
   2   3   3  642.94   21.90
   2   3   3  657.53   27.40
   2   3   3  647.64   21.70
   2   3   3  652.63   21.70
  -3  -3  -3   84.59    9.60
  -3  -3  -3   80.89    4.20
  -3  -3  -3   72.99    4.20
  -3  -3  -3   71.49    4.50
  -3  -3  -3   84.09    3.30
  -3  -3  -3   76.69    4.00
  -3  -3  -3   73.89    3.20
   3   3   3   79.69    3.60
   3   3   3   75.49    4.30
   3   3   3   79.99    3.30
   3   3   3   81.79    8.50
   3   3   3   85.49    4.40
   3   3   3   79.09    4.10
   3   3   3   79.19    4.00
   3   3   3   73.19    4.10
   3   3   3   74.99    3.30
  -4  -3  -3    4.60    4.70
  -4  -3  -3    2.40    1.20
  -4  -3  -3   -0.90    1.90
  -4  -3  -3    1.80    1.80
  -4  -3  -3   -0.60    1.00
  -4  -3  -3   -0.70    1.90
   4   3   3   -0.30    1.60
   4   3   3   -0.80    1.40
   4   3   3   -1.10    1.10
   4   3   3   -1.00    0.90
   4   3   3   -1.20    1.20
   4   3   3   -0.90    1.40
   4   3   3   -0.50    1.30
   4   3   3    1.30    1.10
   4   3   3   -4.80    3.90
  -5  -3  -3   34.00    2.70
  -5  -3  -3   37.50    3.20
  -5  -3  -3   37.20    2.60
  -5  -3  -3   34.50    3.60
   5   3   3   34.50    3.40
   5   3   3   41.00    3.70
   5   3   3   36.60    3.60
   5   3   3   41.10    4.00
   5   3   3   53.29   10.20
   5   3   3   31.30    7.70
   5   3   3   29.40    2.90
   5   3   3   37.20    2.40
   5   3   3   31.20    2.60
   5   3   3   34.30    2.50
  -6  -3  -3    1.20    1.50
  -6  -3  -3    2.50    2.00
  -6  -3  -3    0.90    2.10
  -6  -3  -3    0.30    1.30
  -6  -3  -3   -0.80    1.70
   6   3   3   -9.50    7.40
   6   3   3   -2.70    1.90
   6   3   3   -0.60    1.20
   6   3   3   -2.50    2.00
   6   3   3   -1.80    1.40
   6   3   3   -0.50    1.10
   6   3   3   -0.90    1.70
   6   3   3    5.30    7.40
   6   3   3   -1.90    1.60
   6   3   3    0.40    1.20
   6   3   3   -1.10    1.10
  -7  -3  -3   55.09    4.10
  -7  -3  -3   60.09    3.90
  -7  -3  -3   50.99    3.90
  -7  -3  -3   54.19    3.70
  -7  -3  -3   52.09    5.80
   7   3   3   60.79   13.40
   7   3   3   40.80   13.90
   7   3   3   59.49    4.30
   7   3   3   61.29    4.80
   7   3   3   51.49    3.70
   7   3   3   61.49    5.70
   7   3   3   60.79    7.70
   7   3   3   65.79    3.70
   7   3   3   54.69    4.80
  -8  -3  -3    4.20    2.20
  -8  -3  -3    2.30    2.10
  -8  -3  -3    3.40    3.20
   8   3   3    8.90    3.90
   8   3   3    2.80    3.10
   8   3   3   -5.70   14.50
   8   3   3   -0.10    1.90
  -9  -3  -3   -2.10    3.30
  -9  -3  -3   -1.50    2.20
   9   3   3    5.40    3.50
   9   3   3    5.10    3.70
   9   3   3    8.50    3.20
 -10  -3  -3   -0.10    2.60
 -10  -3  -3   -1.80    2.50
  10   3   3   -0.30    3.40
  10   3   3    4.50    4.80
 -11  -3  -3   16.00    5.50
 -11  -3  -3   11.00    3.80
  11   3   3   16.40    7.30
  11   3   3   12.50    6.20
   7  -4  -3   27.00    5.30
   7  -4  -3   25.80    4.70
   7  -4  -3   28.60    6.50
  -7   4   3   26.00    4.80
  -7   4   3   35.70    4.80
  -7   4   3   28.50    4.70
   6  -4  -3    8.00   16.30
   6  -4  -3   11.20    4.00
   6  -4  -3   17.60    3.80
   6  -4  -3   17.20    4.80
  -6   4   3   10.00   14.50
  -6   4   3   18.50    3.60
  -6   4   3   20.60    3.70
  -6   4   3   13.90    4.20
   5  -4  -3  192.38   10.40
   5  -4  -3  196.08   10.70
  -5   4   3  195.08   10.00
  -5   4   3  189.38    9.60
  -5   4   3  200.88    9.30
  -5   4   3  183.68   23.50
   4  -4  -3  105.99    7.50
   4  -4  -3  104.79    7.00
   4  -4  -3  113.79   15.40
   4  -4  -3  107.09    5.90
   4  -4  -3  103.89    6.40
  -4   4   3  105.89    6.70
  -4   4   3  121.39    6.20
  -4   4   3  120.29    6.70
  -4   4   3  112.99   15.10
   3  -4  -3   59.89    3.70
   3  -4  -3   52.79   10.60
   3  -4  -3   51.79    4.50
   3  -4  -3   43.30    5.00
   3  -4  -3   55.59    3.80
   3  -4  -3   54.59    4.60
  -3   4   3   48.60    4.40
  -3   4   3   52.89    4.60
  -3   4   3   50.49    4.10
  -3   4   3   55.89    4.00
  -3   4   3   57.39    3.70
  -3   4   3   57.19   11.80
  -3   4   3   49.99    4.30
   2  -4  -3   23.20    7.70
   2  -4  -3   18.30    3.10
   2  -4  -3   12.60    2.50
   2  -4  -3   11.50    1.80
   2  -4  -3   14.20    2.20
   2  -4  -3   16.50    2.60
  -2   4   3   15.60    7.60
  -2   4   3   18.70    2.90
  -2   4   3   15.30    2.70
  -2   4   3   12.80    1.90
  -2   4   3   16.80    4.20
  -2   4   3   11.70    2.10
   1  -4  -3   15.10    2.30
   1  -4  -3   23.80    2.80
   1  -4  -3   15.70    2.50
   1  -4  -3   16.10    2.80
   1  -4  -3   20.30    3.00
   1  -4  -3   25.00    6.70
   1  -4  -3   18.20    2.50
  -1   4   3   18.00    5.90
  -1   4   3   14.90    1.70
  -1   4   3   17.60    2.70
  -1   4   3   17.10    2.60
  -1   4   3   19.70    2.40
  -1   4   3   17.50    2.30
   0  -4  -3 1052.89   42.50
   0   4   3 1154.28   53.59
   0   4   3 1104.99   36.40
   0   4   3 1118.49   36.60
  -1  -4  -3    2.60    1.80
  -1  -4  -3    5.00    1.90
  -1  -4  -3    4.10    3.50
  -1  -4  -3    2.10    1.30
  -1  -4  -3    2.50    1.20
  -1  -4  -3    3.20    0.30
  -1  -4  -3    3.80    1.30
   1   4   3    4.80    1.90
   1   4   3    2.90    1.70
   1   4   3    2.90    1.20
   1   4   3    5.00    1.30
   1   4   3    4.20    3.80
   1   4   3    3.30    1.70
   1   4   3    4.40    1.50
   1   4   3    4.00    1.80
  -2  -4  -3  850.71   28.10
  -2  -4  -3  831.22   27.90
  -2  -4  -3  845.82   27.60
  -2  -4  -3  813.42   33.60
   2   4   3  799.42   27.80
   2   4   3  831.52   33.60
  -3  -4  -3    8.00    1.90
  -3  -4  -3    5.80    0.90
  -3  -4  -3    5.60    1.10
  -3  -4  -3    2.90    1.40
  -3  -4  -3    8.10    4.30
  -3  -4  -3    5.90    1.80
  -3  -4  -3    4.30    1.50
   3   4   3    6.50    0.90
   3   4   3    8.30    2.10
   3   4   3    5.70    1.90
   3   4   3    5.00    1.00
   3   4   3    4.40    1.90
   3   4   3    6.00    4.30
   3   4   3    5.00    1.50
   3   4   3    7.00    1.70
  -4  -4  -3   36.10    7.30
  -4  -4  -3   27.20    2.30
  -4  -4  -3   21.80    1.90
  -4  -4  -3   20.80    2.90
   4   4   3   24.10    7.30
   4   4   3   23.40    2.80
   4   4   3   19.50    2.40
   4   4   3   26.80    2.90
   4   4   3   22.90    2.70
   4   4   3   16.20    1.50
   4   4   3   24.50    2.00
   4   4   3   22.90    2.30
  -5  -4  -3   21.90    2.30
  -5  -4  -3   18.20    2.20
  -5  -4  -3   25.00    3.90
  -5  -4  -3   19.80    2.90
   5   4   3   24.10    2.90
   5   4   3   20.10    3.80
   5   4   3   25.90    1.70
   5   4   3   19.20    2.90
   5   4   3   14.20    1.90
   5   4   3   24.20    2.40
   5   4   3   34.80    8.40
   5   4   3   19.90    2.40
   5   4   3   19.80    1.50
   5   4   3   22.80    2.80
   5   4   3   12.80    6.70
  -6  -4  -3    0.70    1.50
  -6  -4  -3    0.30    2.40
  -6  -4  -3    1.10    1.80
  -6  -4  -3   -0.60    1.70
  -6  -4  -3    2.30    1.50
   6   4   3    0.20    1.30
   6   4   3    2.90    1.00
   6   4   3    2.60    2.40
   6   4   3    0.60    1.70
   6   4   3    1.00    1.40
   6   4   3    2.60    1.70
   6   4   3    4.80    2.50
   6   4   3    0.90    0.90
   6   4   3   -0.60    1.80
   6   4   3   10.30    7.70
   6   4   3    9.60    6.90
  -7  -4  -3   51.09    4.10
  -7  -4  -3   45.50    3.80
  -7  -4  -3   47.80    3.60
  -7  -4  -3   48.50    3.70
  -7  -4  -3   48.60    5.50
   7   4   3   48.30    4.50
   7   4   3   49.70    3.00
   7   4   3   41.50    3.40
   7   4   3   54.79    5.20
   7   4   3   67.59   13.10
   7   4   3   60.49   12.90
   7   4   3   48.00    3.90
   7   4   3   41.20    4.80
  -8  -4  -3   75.59    5.10
  -8  -4  -3   67.39    4.80
  -8  -4  -3   68.99    4.90
  -8  -4  -3   62.69    6.70
   8   4   3   96.69    7.10
   8   4   3   74.89    4.70
   8   4   3   86.09    5.80
   8   4   3   67.19   18.00
  -9  -4  -3    6.80    2.30
  -9  -4  -3   13.90    4.50
   9   4   3   28.10    5.10
   9   4   3   11.30    2.50
   9   4   3   14.50    5.90
   9   4   3   16.30    5.10
 -10  -4  -3    2.60    2.80
 -10  -4  -3   10.00    4.60
  10   4   3    4.30    4.60
  10   4   3   13.10    5.10
 -11  -4  -3   15.30    5.30
  11   4   3    8.80    5.70
   6  -5  -3    2.30    3.90
   6  -5  -3    8.60    3.70
   6  -5  -3   -0.20    2.10
  -6   5   3    5.30    2.80
  -6   5   3    0.60    2.80
  -6   5   3    0.80    3.10
   5  -5  -3   10.70   12.90
   5  -5  -3   10.20    2.90
   5  -5  -3   15.20    4.50
   5  -5  -3   18.60    4.40
  -5   5   3    6.90   12.10
   4  -5  -3   60.29    6.30
   4  -5  -3   58.89   14.60
   4  -5  -3   53.69    6.30
   4  -5  -3   79.89    6.70
  -4   5   3   59.09    5.50
  -4   5   3   59.09   13.70
  -4   5   3   60.59    5.40
   3  -5  -3  266.07   11.10
   3  -5  -3  239.08   11.50
   3  -5  -3  242.88    9.90
   3  -5  -3  250.47   11.90
   3  -5  -3  254.17   11.30
   3  -5  -3  258.27   20.90
  -3   5   3  236.78   19.70
  -3   5   3  261.67   10.20
  -3   5   3  239.18   11.10
  -3   5   3  253.07   11.10
   2  -5  -3  190.68   16.00
   2  -5  -3  205.58    8.70
   2  -5  -3  214.18    9.60
   2  -5  -3  213.68   10.10
   2  -5  -3  215.68    9.90
   2  -5  -3  207.68    9.90
   2  -5  -3  199.28    8.10
  -2   5   3  213.38    8.50
  -2   5   3  196.38    9.30
  -2   5   3  211.78    9.50
  -2   5   3  191.58   16.70
  -2   5   3  199.98    8.80
  -2   5   3  206.78    9.10
   1  -5  -3  305.97   18.30
   1  -5  -3  284.97   12.30
   1  -5  -3  290.37   10.40
   1  -5  -3  288.37   11.70
   1  -5  -3  281.17   11.20
  -1   5   3  295.27   10.40
  -1   5   3  300.27   12.20
  -1   5   3  280.37   11.30
  -1   5   3  277.87   11.80
  -1   5   3  294.07   11.10
  -1   5   3  285.37   17.90
   0  -5  -3   27.00    2.80
   0  -5  -3   35.70    3.30
   0  -5  -3   27.90    1.80
   0  -5  -3   30.40    3.70
   0  -5  -3   28.70    3.40
   0  -5  -3   26.20    6.40
   0  -5  -3   30.40    2.90
   0  -5  -3   29.00    1.80
   0   5   3   31.70    2.90
   0   5   3   27.50    4.70
   0   5   3   27.50    6.50
   0   5   3   29.30    1.90
   0   5   3   31.20    2.90
   0   5   3   30.40    3.10
  -1  -5  -3    5.50    1.90
  -1  -5  -3    6.40    1.40
  -1  -5  -3    4.60    2.10
  -1  -5  -3    4.70    1.40
  -1  -5  -3    5.10    0.60
  -1  -5  -3   12.40    4.90
   1   5   3    5.20    2.00
   1   5   3    3.00    1.40
   1   5   3    4.00    1.60
   1   5   3    4.80    1.60
   1   5   3    1.90    1.70
   1   5   3    7.40    2.10
   1   5   3    4.80    1.30
   1   5   3    9.80    4.40
  -2  -5  -3  147.49    6.90
  -2  -5  -3  153.58   11.50
  -2  -5  -3  115.39    7.60
  -2  -5  -3  150.38    6.40
  -2  -5  -3  145.49    7.50
  -2  -5  -3  149.69    5.90
  -2  -5  -3  147.89    6.40
   2   5   3  141.79   11.10
   2   5   3  149.59    5.80
   2   5   3  148.39    6.90
   2   5   3  142.59    6.20
   2   5   3  143.29    6.80
   2   5   3  147.69    6.50
  -3  -5  -3  422.86   14.40
  -3  -5  -3  409.66   15.10
  -3  -5  -3  408.56   14.90
  -3  -5  -3  394.86   21.10
  -3  -5  -3  387.06   13.50
  -3  -5  -3  415.66   15.20
  -3  -5  -3  397.76   13.10
   3   5   3  384.16   14.80
   3   5   3  377.76   20.60
   3   5   3  398.16   15.00
   3   5   3  413.86   14.60
   3   5   3  413.46   13.10
   3   5   3  411.06   15.10
   3   5   3  400.56   14.70
  -4  -5  -3  105.29    5.90
  -4  -5  -3  104.39    5.60
  -4  -5  -3  104.79    4.30
  -4  -5  -3  126.69   11.50
  -4  -5  -3  102.29    4.90
  -4  -5  -3  103.09    3.80
  -4  -5  -3   97.49    5.50
   4   5   3  101.09    5.60
   4   5   3  107.49    5.90
   4   5   3  101.39    5.00
   4   5   3  106.79    5.50
   4   5   3  103.19    4.30
   4   5   3  114.49   12.20
   4   5   3  105.09    5.10
   4   5   3  106.69    3.90
   4   5   3  101.39    5.50
  -5  -5  -3    7.50    1.80
  -5  -5  -3    3.30    2.20
  -5  -5  -3    5.40    1.40
  -5  -5  -3    0.00    2.50
  -5  -5  -3    4.80    2.40
   5   5   3    5.80    2.20
   5   5   3    2.70    1.60
   5   5   3   18.80    7.50
   5   5   3    5.60    0.70
   5   5   3    8.10    2.00
   5   5   3    4.50    0.60
   5   5   3    3.50    2.20
   5   5   3    3.60    1.60
   5   5   3   11.30    6.30
   5   5   3    5.20    1.70
   5   5   3    5.80    1.40
  -6  -5  -3   60.09    4.60
  -6  -5  -3   55.49    4.70
  -6  -5  -3   57.59    5.60
  -6  -5  -3   59.19    3.90
  -6  -5  -3   57.29    3.70
   6   5   3   83.29   12.90
   6   5   3   61.29    3.70
   6   5   3   63.09    4.80
   6   5   3   59.39    4.60
   6   5   3   63.29    3.90
   6   5   3   61.49    2.60
   6   5   3   90.59   13.20
   6   5   3   53.09    4.70
   6   5   3   61.79    3.90
   6   5   3   60.59    4.10
  -7  -5  -3  131.19    7.20
  -7  -5  -3  130.99    6.40
  -7  -5  -3  143.39    6.70
  -7  -5  -3  137.99    8.30
   7   5   3  133.39    6.50
   7   5   3  124.79    7.40
   7   5   3  146.49   18.30
   7   5   3  123.29    6.30
   7   5   3  135.19    7.50
   7   5   3  141.59    6.60
   7   5   3  161.98   20.00
  -8  -5  -3   -1.40    2.10
  -8  -5  -3    1.50    2.10
  -8  -5  -3   -1.00    1.90
  -8  -5  -3    1.40    2.30
   8   5   3    6.30    2.70
   8   5   3    0.50   11.00
   8   5   3    5.80    3.70
   8   5   3    2.60    2.20
  -9  -5  -3    0.20    3.60
  -9  -5  -3    6.50    2.70
   9   5   3    7.70    4.40
   9   5   3    1.70    2.10
   9   5   3    8.70    4.30
 -10  -5  -3   -1.40    2.40
 -10  -5  -3    1.80    4.10
  10   5   3   -4.60    2.80
  10   5   3    1.10    3.30
  10   5   3    1.20    3.90
 -11  -5  -3    6.30    3.20
 -11  -5  -3   -2.00    4.20
  11   5   3    7.60    7.50
  11   5   3    5.20    5.20
   6  -6  -3   12.70    6.10
   6  -6  -3   25.00    5.10
   6  -6  -3   14.00    3.40
  -6   6   3   14.20    3.70
  -6   6   3   20.80    4.60
   5  -6  -3   43.80    5.90
   5  -6  -3   42.20    5.50
   5  -6  -3   35.50    4.60
  -5   6   3   33.20    4.70
  -5   6   3   35.70    5.00
  -5   6   3   42.60    4.60
   4  -6  -3   39.80   13.90
   4  -6  -3   35.80    4.80
   4  -6  -3   44.70    5.60
   4  -6  -3   35.20    5.00
  -4   6   3   46.30   13.10
  -4   6   3   37.10    4.50
  -4   6   3   38.00    4.00
   3  -6  -3    5.70    3.00
   3  -6  -3    5.60    3.70
   3  -6  -3   23.10   12.20
   3  -6  -3    6.90    3.60
  -3   6   3   10.00    2.80
  -3   6   3    9.60    2.50
  -3   6   3    2.30    8.80
   2  -6  -3   -0.40    2.60
   2  -6  -3    0.00    1.60
   2  -6  -3    0.60    1.30
   2  -6  -3    0.20    2.40
   2  -6  -3    2.50    7.50
   2  -6  -3    2.80    2.30
  -2   6   3   -0.40    2.10
  -2   6   3   -4.60    6.50
  -2   6   3   -0.10    2.10
  -2   6   3    2.90    1.90
  -2   6   3   -0.80    1.30
   1  -6  -3   13.80    2.90
   1  -6  -3    7.20    2.70
   1  -6  -3   11.40    6.50
   1  -6  -3    8.30    3.00
   1  -6  -3    9.30    2.30
   1  -6  -3   10.00    1.60
  -1   6   3   11.40    1.80
  -1   6   3    5.40    2.40
  -1   6   3    8.40    2.10
  -1   6   3   16.20    2.50
  -1   6   3   10.40    2.80
  -1   6   3   12.90    6.70
   0  -6  -3  122.99   11.40
   0  -6  -3  138.29    5.40
   0  -6  -3  136.69    6.90
   0  -6  -3  136.79    7.60
   0  -6  -3  139.29    5.30
   0  -6  -3  130.09    6.90
   0  -6  -3  130.89    6.90
   0  -6  -3  136.89    5.30
   0   6   3  144.09    6.70
   0   6   3  136.49    6.50
   0   6   3  123.09   11.80
   0   6   3  143.39    7.30
   0   6   3  136.29    5.40
   0   6   3  137.49    7.00
   0   6   3  142.59    7.10
  -1  -6  -3  264.17    9.10
  -1  -6  -3  282.17   12.50
  -1  -6  -3  273.67   10.10
  -1  -6  -3  297.47   16.80
  -1  -6  -3  288.27   11.40
  -1  -6  -3  265.77   11.20
   1   6   3  276.77   10.40
   1   6   3  270.67   11.30
   1   6   3  283.17   11.60
   1   6   3  269.37   11.00
   1   6   3  293.37   19.50
   1   6   3  261.27   11.00
   1   6   3  275.57   11.20
  -2  -6  -3   68.89    4.20
  -2  -6  -3   69.19    4.70
  -2  -6  -3   70.89    4.60
  -2  -6  -3   73.19    4.20
  -2  -6  -3   69.29    4.40
  -2  -6  -3   66.99    3.70
  -2  -6  -3   68.69    2.40
   2   6   3   70.29    4.40
   2   6   3   68.19    8.90
   2   6   3   68.09    4.70
   2   6   3   72.19    4.90
   2   6   3   61.69    4.00
   2   6   3   76.29    3.80
   2   6   3   66.69    4.60
  -3  -6  -3    7.90    1.90
  -3  -6  -3    4.50    2.20
  -3  -6  -3    5.40    1.20
  -3  -6  -3    8.50    2.30
  -3  -6  -3    6.40    0.80
  -3  -6  -3    8.20    2.00
  -3  -6  -3    4.30    1.90
   3   6   3    8.10    2.00
   3   6   3    6.80    1.20
   3   6   3    9.10    2.10
   3   6   3   11.80    5.70
   3   6   3    4.90    1.70
   3   6   3    7.60    2.30
   3   6   3    5.10    1.70
  -4  -6  -3   -2.10    2.00
  -4  -6  -3   -0.70    0.80
  -4  -6  -3   -1.50    6.00
  -4  -6  -3    0.60    1.40
  -4  -6  -3   -1.90    1.20
  -4  -6  -3    0.80    0.80
  -4  -6  -3   -0.40    1.40
   4   6   3   -0.40    1.70
   4   6   3   -0.40    0.60
   4   6   3    0.50    1.30
   4   6   3    0.00    1.10
   4   6   3    2.40    1.90
   4   6   3    0.40    1.40
   4   6   3   -0.70    0.90
   4   6   3   -0.40    1.60
   4   6   3    2.70    6.30
  -5  -6  -3   78.09    5.10
  -5  -6  -3   60.49    5.10
  -5  -6  -3   68.29    5.10
  -5  -6  -3   65.49    3.50
   5   6   3   69.89    5.10
   5   6   3   72.99    3.60
   5   6   3   76.89   11.80
   5   6   3   71.49    4.40
   5   6   3   68.69    5.10
   5   6   3   73.39    5.10
   5   6   3   70.89   11.80
   5   6   3   69.69    4.20
   5   6   3   72.29    4.80
  -6  -6  -3   54.39    4.70
  -6  -6  -3   66.29    6.40
  -6  -6  -3   53.59    4.80
  -6  -6  -3   52.89    4.20
  -6  -6  -3   54.49    4.00
   6   6   3   48.00    3.50
   6   6   3   52.79    4.40
   6   6   3   47.90    4.80
   6   6   3   67.09   13.30
   6   6   3   51.49    3.60
   6   6   3   52.19    4.60
   6   6   3   39.20   10.70
   6   6   3   49.99    3.50
   6   6   3   51.49    4.40
  -7  -6  -3   39.90    4.50
  -7  -6  -3   38.30    3.40
  -7  -6  -3   30.80    3.30
  -7  -6  -3   30.10    4.60
  -7  -6  -3   42.90    4.10
   7   6   3   58.49   12.90
   7   6   3   38.00    3.80
   7   6   3   32.70    4.40
   7   6   3   39.10    4.70
   7   6   3   34.20    3.20
  -8  -6  -3   64.99    5.90
  -8  -6  -3   60.89    5.60
  -8  -6  -3   64.99    7.60
   8   6   3   51.39    6.10
   8   6   3   67.19   14.40
   8   6   3   60.69    6.30
   8   6   3   51.49    4.40
  -9  -6  -3   15.10    4.60
  -9  -6  -3   10.60    3.40
  -9  -6  -3   26.00    4.50
   9   6   3   11.00    4.10
   9   6   3   12.60    4.10
   9   6   3   23.20   14.00
 -10  -6  -3    7.40    3.80
 -10  -6  -3    6.90    3.00
  10   6   3    4.70    4.30
  10   6   3    6.30    2.60
  10   6   3    6.60    4.30
 -11  -6  -3   13.10    3.70
  11   6   3    8.80    4.10
   5  -7  -3    8.80    5.00
   5  -7  -3    7.10    3.60
  -5   7   3   14.00    3.60
  -5   7   3   16.10    3.80
   4  -7  -3    2.30    3.70
   4  -7  -3    2.50    2.30
   4  -7  -3   -0.70    3.00
  -4   7   3    6.20    3.30
  -4   7   3    6.00    3.30
   3  -7  -3   16.50   11.50
   3  -7  -3   21.60    4.60
   3  -7  -3   17.90    3.80
   3  -7  -3   24.40    5.50
  -3   7   3   36.20   11.10
  -3   7   3   24.40    3.30
  -3   7   3   32.50    4.60
   2  -7  -3   16.70    3.00
   2  -7  -3   13.20    4.00
   2  -7  -3   14.90    4.00
   2  -7  -3   15.60    3.50
  -2   7   3   16.70    2.40
  -2   7   3   18.30    3.40
  -2   7   3   23.00    9.40
  -2   7   3   13.00    3.30
   1  -7  -3   19.10    3.00
   1  -7  -3   15.90    3.10
   1  -7  -3    6.30    7.20
   1  -7  -3   14.20    3.70
  -1   7   3   14.60    2.10
  -1   7   3   15.30    2.70
  -1   7   3   13.20    2.90
  -1   7   3   18.60    3.50
  -1   7   3   24.90    7.60
   0  -7  -3    7.80    2.80
   0  -7  -3   15.30    6.20
   0  -7  -3    4.40    1.20
   0  -7  -3    2.40    2.10
   0  -7  -3   10.90    2.90
   0   7   3   11.10    6.20
   0   7   3    7.10    2.30
   0   7   3    6.80    2.70
   0   7   3    6.50    1.40
   0   7   3    8.00    2.50
   0   7   3    6.10    2.40
   0   7   3    5.10    2.10
  -1  -7  -3   21.00    3.30
  -1  -7  -3   26.70    3.60
  -1  -7  -3   23.60    3.10
  -1  -7  -3   21.00    6.10
  -1  -7  -3   21.50    2.40
  -1  -7  -3   22.40    2.60
  -1  -7  -3   20.90    1.60
   1   7   3   19.20    3.00
   1   7   3   19.60    3.00
   1   7   3   26.20    6.90
   1   7   3   19.10    3.00
   1   7   3   21.70    2.70
   1   7   3   27.70    3.80
  -2  -7  -3    2.00    5.10
  -2  -7  -3   -0.60    2.10
  -2  -7  -3    1.80    1.90
  -2  -7  -3    0.20    1.60
  -2  -7  -3    1.90    2.20
  -2  -7  -3    2.40    0.60
  -2  -7  -3    3.70    1.50
  -2  -7  -3    5.80    1.70
  -2  -7  -3    2.90    0.60
   2   7   3    3.30    2.00
   2   7   3    1.90    1.40
   2   7   3    2.50    1.70
   2   7   3    4.60    1.90
   2   7   3    9.20    5.30
   2   7   3    4.50    1.80
   2   7   3    2.00    1.70
  -3  -7  -3   19.10    1.20
  -3  -7  -3   17.20    2.90
  -3  -7  -3   19.50    1.20
  -3  -7  -3   23.30    3.50
  -3  -7  -3   26.70    7.40
  -3  -7  -3   20.40    2.70
  -3  -7  -3   20.50    2.90
  -3  -7  -3   18.60    2.80
  -3  -7  -3   20.60    2.00
   3   7   3   11.10    5.60
   3   7   3   18.10    2.80
   3   7   3   15.00    2.50
   3   7   3   18.50    1.90
   3   7   3   17.50    3.10
   3   7   3   17.30    3.00
   3   7   3   17.10    2.50
  -4  -7  -3   53.09    4.40
  -4  -7  -3   46.60    4.70
  -4  -7  -3   52.29    2.50
  -4  -7  -3   46.10    3.90
  -4  -7  -3   54.49    9.50
  -4  -7  -3   53.69    2.60
  -4  -7  -3   50.09    4.00
  -4  -7  -3   50.39    3.60
   4   7   3   44.00    4.20
   4   7   3   56.19    4.70
   4   7   3   45.50    4.00
   4   7   3   49.99    2.60
   4   7   3   52.49    4.50
   4   7   3   69.99   10.70
   4   7   3   48.00    3.60
  -5  -7  -3    3.40    1.20
  -5  -7  -3    7.00    2.80
  -5  -7  -3    7.60    2.70
  -5  -7  -3    6.50    2.20
  -5  -7  -3    3.50    2.60
   5   7   3    3.10    2.30
   5   7   3    5.40    7.40
   5   7   3    6.70    7.10
   5   7   3    2.60    1.20
   5   7   3    3.00    1.90
   5   7   3    5.60    2.50
   5   7   3    7.20    2.00
   5   7   3    0.90    1.50
   5   7   3    2.60    2.30
  -6  -7  -3   24.30    5.20
  -6  -7  -3   29.00    4.30
  -6  -7  -3   39.40    4.30
  -6  -7  -3   28.80    4.20
   6   7   3   28.00    4.00
   6   7   3   25.90    3.90
   6   7   3   32.00    2.80
   6   7   3   27.70    9.90
   6   7   3   25.50    2.80
   6   7   3   26.80    3.80
  -7  -7  -3    2.50    2.70
  -7  -7  -3    2.10    1.90
  -7  -7  -3    6.90    2.70
   7   7   3    4.20    2.80
   7   7   3    0.20    1.90
   7   7   3    7.30    2.20
   7   7   3    5.30    1.80
   7   7   3    5.30    1.90
   7   7   3   -5.90    8.90
  -8  -7  -3   55.79    6.50
  -8  -7  -3   56.99    5.80
   8   7   3   55.29    5.80
   8   7   3   48.60    4.50
   8   7   3   48.30    5.60
   8   7   3   54.99   13.30
  -9  -7  -3    0.30    3.60
  -9  -7  -3    1.10    2.70
   9   7   3   -3.90    1.80
   9   7   3   -2.20    2.10
   9   7   3    1.10    2.50
   9   7   3    0.90   14.60
 -10  -7  -3   26.50    5.70
 -10  -7  -3   23.80    3.90
  10   7   3   26.60    4.80
  10   7   3   26.40    4.70
  10   7   3   23.00    3.70
 -11  -7  -3    1.00    2.80
 -11  -7  -3    5.20    4.90
  11   7   3   -4.50    3.70
  11   7   3    1.00    5.10
   4  -8  -3   10.70    4.70
   4  -8  -3    7.90    3.50
   4  -8  -3    4.00    4.40
  -4   8   3   11.00    4.00
  -4   8   3   15.40    4.30
   3  -8  -3    2.40    3.10
   3  -8  -3   -2.90    2.80
   3  -8  -3   -2.00    3.50
  -3   8   3    0.00    2.90
  -3   8   3   -2.20    2.80
   2  -8  -3   99.49    7.20
   2  -8  -3   92.59    7.30
   2  -8  -3   96.49    7.50
   2  -8  -3  104.49   14.60
  -2   8   3  115.69    9.10
  -2   8   3  101.69   14.70
  -2   8   3  103.29    7.20
   1  -8  -3    3.50    2.70
   1  -8  -3   -1.80    2.90
   1  -8  -3    0.80    2.20
   1  -8  -3    0.60    2.70
   1  -8  -3   12.80    9.30
  -1   8   3    4.70    2.30
  -1   8   3    7.80    2.80
   0  -8  -3  131.69   13.50
   0  -8  -3  120.99    7.70
   0  -8  -3  129.09    7.70
   0  -8  -3  115.49    7.10
   0   8   3  125.49    6.80
   0   8   3  125.69    7.50
   0   8   3  133.79    7.70
   0   8   3  123.39    6.80
   0   8   3  122.39   13.50
  -1  -8  -3   38.40    3.10
  -1  -8  -3   46.20    8.00
  -1  -8  -3   36.80    4.40
  -1  -8  -3   39.50    4.60
   1   8   3   48.00    8.30
   1   8   3   32.80    4.00
   1   8   3   35.70    6.00
   1   8   3   39.00    4.10
   1   8   3   34.90    4.50
  -2  -8  -3   26.10    2.80
  -2  -8  -3   28.50    7.50
  -2  -8  -3   33.30    4.10
  -2  -8  -3   18.30    3.30
  -2  -8  -3   25.60    3.90
   2   8   3   23.00    3.50
   2   8   3   22.30    2.90
   2   8   3   26.40    3.50
   2   8   3   21.60    3.40
   2   8   3   16.60    6.40
   2   8   3   24.30    3.30
   2   8   3   27.70    2.80
  -3  -8  -3   44.90    4.60
  -3  -8  -3   36.10    3.90
  -3  -8  -3   35.90    7.90
   3   8   3   39.70    3.90
   3   8   3   37.90    8.00
   3   8   3   37.40    3.60
   3   8   3   32.40    4.90
   3   8   3   38.10    2.80
   3   8   3   36.80    3.70
   3   8   3   50.29    5.30
  -4  -8  -3    0.40    0.90
  -4  -8  -3    2.80    2.50
  -4  -8  -3    0.60    2.00
  -4  -8  -3   -1.10    6.00
  -4  -8  -3    3.10    1.90
   4   8   3    2.70    2.20
   4   8   3   -8.30    5.80
   4   8   3    0.40    2.00
   4   8   3    0.60    1.00
   4   8   3   -0.40    2.20
   4   8   3   -0.60    2.30
  -5  -8  -3    5.70    1.30
  -5  -8  -3    4.70    2.90
  -5  -8  -3    3.20    2.70
   5   8   3    2.70    7.00
   5   8   3    3.70    2.70
   5   8   3    6.40    2.10
   5   8   3    5.40    2.00
   5   8   3    8.20    3.00
  -6  -8  -3   27.90    4.40
  -6  -8  -3   26.20    2.80
  -6  -8  -3   27.90    4.30
   6   8   3   25.10    3.70
   6   8   3   26.50    3.70
   6   8   3   26.80    3.00
   6   8   3   29.90    9.60
   6   8   3   25.70    3.70
  -7  -8  -3  102.39    5.30
  -7  -8  -3  119.89   10.00
  -7  -8  -3   95.29    7.00
   7   8   3   97.59    6.70
   7   8   3   95.49    6.20
   7   8   3  118.89   18.00
   7   8   3   96.49    6.70
  -8  -8  -3    4.30    2.10
  -8  -8  -3    4.00    3.70
  -8  -8  -3    1.80    3.20
   8   8   3   16.10   13.50
   8   8   3    8.50    2.70
   8   8   3    0.00    2.70
  -9  -8  -3    1.50    4.00
  -9  -8  -3    2.10    3.00
  -9  -8  -3   -3.20    2.90
   9   8   3   -1.30    2.10
   9   8   3    2.20    2.60
   9   8   3   26.20   15.80
   9   8   3   -2.50    1.30
 -10  -8  -3    7.30    4.50
 -10  -8  -3    8.40    4.30
  10   8   3    6.20    4.00
  10   8   3    0.40    3.30
  10   8   3    3.60    2.20
   3  -9  -3   -6.60    2.40
   3  -9  -3   -3.90    3.70
   3  -9  -3   -2.70    3.60
  -3   9   3    2.40    3.20
  -3   9   3   -1.60    3.00
   2  -9  -3   16.20    4.10
   2  -9  -3   14.70    4.70
   2  -9  -3   13.60    4.10
  -2   9   3   24.70    4.50
  -2   9   3   15.90    4.10
   1  -9  -3   18.50    4.50
   1  -9  -3   18.00    4.60
   1  -9  -3   16.00    3.90
   1  -9  -3   17.20    9.30
  -1   9   3   21.50    3.90
  -1   9   3   21.70    9.40
  -1   9   3   16.30    4.10
   0  -9  -3    6.80    2.80
   0  -9  -3    3.60    3.10
   0  -9  -3    5.60    2.90
   0  -9  -3    3.30    7.70
   0   9   3    5.50    2.50
   0   9   3    4.80    2.90
   0   9   3   -4.30    6.90
   0   9   3    7.70    2.80
  -1  -9  -3   19.10    9.80
  -1  -9  -3   20.40    3.90
  -1  -9  -3   28.50    4.20
  -1  -9  -3   24.40    3.80
   1   9   3   32.40    8.20
   1   9   3   30.20    3.70
   1   9   3   19.80    3.70
   1   9   3   19.00    4.00
  -2  -9  -3  142.49   11.50
  -2  -9  -3  109.39    7.00
  -2  -9  -3  122.09   12.60
  -2  -9  -3  113.79    6.30
   2   9   3  110.49    7.70
   2   9   3  132.79   13.40
   2   9   3  125.49    7.80
   2   9   3  119.79    7.10
   2   9   3  115.39    6.20
  -3  -9  -3  181.78   15.10
  -3  -9  -3  198.78   10.20
  -3  -9  -3  194.08    9.10
   3   9   3  197.58    9.20
   3   9   3  182.58   15.90
   3   9   3  186.08   10.10
   3   9   3  191.38   10.00
   3   9   3  197.98    8.00
  -4  -9  -3  138.79   14.90
  -4  -9  -3  147.89    8.10
  -4  -9  -3  158.28    9.00
  -4  -9  -3  156.88    8.60
   4   9   3  147.69    7.50
   4   9   3  142.99    8.20
   4   9   3  148.89    8.70
   4   9   3  148.49    7.90
   4   9   3  175.68   15.10
  -5  -9  -3   12.00    2.90
  -5  -9  -3   17.60    6.00
   5   9   3   14.90    3.60
   5   9   3   26.70    9.40
   5   9   3   18.10    2.90
   5   9   3   15.40    4.30
  -6  -9  -3   -1.20    2.00
  -6  -9  -3   -1.50    2.90
   6   9   3    7.80    9.60
   6   9   3    0.60    2.40
   6   9   3   -0.60    1.90
   6   9   3   -1.60    1.90
  -7  -9  -3   -0.20    3.20
  -7  -9  -3    5.30    3.40
   7   9   3    5.70    2.70
   7   9   3    7.30    2.80
   7   9   3    3.00    2.30
   7   9   3    9.10   11.20
  -8  -9  -3    4.70    3.70
  -8  -9  -3    7.90    3.80
   8   9   3    8.60    3.50
   8   9   3    6.00    3.50
   8   9   3   16.00   13.30
   8   9   3    7.30    2.90
  -9  -9  -3   -1.40    3.30
  -9  -9  -3    0.80    2.60
   9   9   3    2.00    2.00
   9   9   3   -0.30    3.00
   9   9   3   -1.30    3.20
 -10  -9  -3   25.30    7.40
 -10  -9  -3   12.10    4.50
  10   9   3   17.80    4.70
  10   9   3   19.40    3.80
   2 -10  -3   -2.70    3.90
   2 -10  -3    6.50    3.00
  -2  10   3    2.90    2.90
  -2  10   3   -1.70    3.20
   1 -10  -3    3.60    3.70
   1 -10  -3   -1.30    3.40
   1 -10  -3    3.20    3.40
  -1  10   3    1.00    2.40
   0 -10  -3    1.20    2.60
   0 -10  -3    3.40    2.70
   0 -10  -3    0.10    3.10
   0  10   3    5.10    3.50
   0  10   3    5.10    2.90
   0  10   3   -0.60    2.80
  -1 -10  -3    3.10    3.30
  -1 -10  -3   -0.90    2.90
  -1 -10  -3   12.40    7.80
   1  10   3    5.70    7.30
   1  10   3    1.20    2.40
   1  10   3    0.10    2.50
   1  10   3    1.50    2.90
  -2 -10  -3   31.40    4.80
  -2 -10  -3   21.60    4.60
  -2 -10  -3   37.50    8.80
   2  10   3   28.70    4.20
   2  10   3   37.40    3.90
   2  10   3   30.00    8.40
   2  10   3   30.70    4.90
  -3 -10  -3   78.29    6.00
  -3 -10  -3   84.39   11.40
  -3 -10  -3   82.09    5.70
  -3 -10  -3   76.39    6.90
   3  10   3   81.19    6.70
   3  10   3   94.09   11.70
   3  10   3   66.39    6.50
   3  10   3   82.69    6.00
  -4 -10  -3   53.29    5.60
  -4 -10  -3   52.59    6.10
  -4 -10  -3   49.99    5.40
   4  10   3   57.39    6.00
   4  10   3   65.89    6.10
   4  10   3   60.19    4.90
   4  10   3   61.89   10.80
  -5 -10  -3    8.40    3.20
  -5 -10  -3   10.40    3.90
  -5 -10  -3    6.90    2.80
   5  10   3    8.60    3.50
   5  10   3    6.50    9.00
   5  10   3   12.70    2.80
   5  10   3   10.80    3.10
  -6 -10  -3   12.20    3.70
  -6 -10  -3   16.80    4.20
   6  10   3   11.90    3.70
   6  10   3  -13.30    9.50
  -7 -10  -3    2.10    3.60
  -7 -10  -3    3.60    3.50
   7  10   3   12.70   13.20
   7  10   3    6.10    2.80
   7  10   3    6.20    2.60
   7  10   3    7.80    3.50
  -8 -10  -3   -0.80    2.30
  -8 -10  -3    1.90    3.60
   8  10   3    3.50    2.80
   8  10   3    3.60    3.20
   8  10   3    1.70    3.40
  -9 -10  -3   11.00    4.60
  -9 -10  -3    5.10    3.40
   9  10   3    7.60    3.10
   9  10   3   10.80    4.00
   9  10   3   13.50    4.40
 -10 -10  -3    3.90    4.50
 -10 -10  -3    8.10    4.60
  10  10   3    6.00    3.20
   1 -11  -3    4.60    4.30
   1 -11  -3    9.30    4.20
  -1  11   3    9.20    3.80
  -1  11   3    1.70    3.60
   0 -11  -3    8.80    3.10
   0 -11  -3    9.20    3.60
   0  11   3   13.20    3.70
   0  11   3   13.70    3.70
  -1 -11  -3   10.10    3.80
  -1 -11  -3   10.90    4.20
  -1 -11  -3    9.70    3.80
   1  11   3   15.50    4.30
   1  11   3    5.00    3.30
   1  11   3   12.80    4.20
  -2 -11  -3    3.60    2.80
  -2 -11  -3    5.50    3.60
  -2 -11  -3    8.50    3.70
   2  11   3    3.00    3.00
   2  11   3    1.80    3.30
  -3 -11  -3    3.00    3.30
  -3 -11  -3    1.50    3.40
   3  11   3    1.80    2.50
   3  11   3    0.30    9.10
   3  11   3    5.20    3.20
   3  11   3    4.50    2.90
  -4 -11  -3   -3.80    2.70
  -4 -11  -3    2.20    3.00
  -4 -11  -3    0.30    2.60
   4  11   3   -1.30    2.40
   4  11   3   -2.00    1.90
   4  11   3    3.90   13.90
   4  11   3   -0.30    2.90
  -5 -11  -3   -0.40    2.70
  -5 -11  -3    6.20    3.50
  -5 -11  -3   -0.80    2.50
   5  11   3    5.10    3.30
   5  11   3   -2.50    2.80
   5  11   3    0.60    2.50
  -6 -11  -3   15.30    4.20
  -6 -11  -3    4.80    3.90
  -6 -11  -3   26.40    4.80
   6  11   3   19.90    4.40
   6  11   3   21.20    4.10
  -7 -11  -3    5.40    3.70
  -7 -11  -3   16.30    4.30
   7  11   3   20.60    4.70
   7  11   3   15.40    4.20
  -8 -11  -3   -2.10    2.60
  -8 -11  -3    1.10    3.70
   8  11   3    0.20    2.00
   8  11   3    2.80    3.30
   8  11   3    1.90    2.80
  -9 -11  -3   -2.90    3.70
   9  11   3   -2.50    3.30
   9  11   3    0.50    2.70
  -1 -12  -3    0.50    3.00
   1  12   3   -0.40    3.50
   1  12   3   -0.90    2.40
  -2 -12  -3    2.30    3.50
  -2 -12  -3   -0.90    3.40
  -2 -12  -3    2.30    3.90
   2  12   3   -0.10    3.30
   2  12   3   -2.80    2.80
  -3 -12  -3    1.90    3.70
  -3 -12  -3    5.30    3.70
   3  12   3    2.60    3.70
   3  12   3    8.20    3.30
  -4 -12  -3    9.00    4.20
  -4 -12  -3   14.50    3.90
   4  12   3    7.80    3.30
   4  12   3   11.50    3.50
   4  12   3    5.80    3.70
  -5 -12  -3    4.80    4.10
  -5 -12  -3    1.60    3.60
  -5 -12  -3   -5.90    4.90
   5  12   3    4.10    3.50
   5  12   3    2.60    3.50
  -6 -12  -3    7.90    3.60
  -6 -12  -3   -2.90    2.90
  -6 -12  -3    3.70    2.80
   6  12   3    2.60    3.40
   6  12   3    0.20    3.50
  -7 -12  -3    0.70    3.80
  -7 -12  -3    6.70    3.80
   7  12   3    1.20    3.40
   7  12   3    0.30    3.50
  -8 -12  -3    4.00    4.30
   8  12   3    8.30    4.80
   8  12   3    9.60    4.90
  -3 -13  -3   20.10    4.80
   3  13   3   18.80    4.50
  -4 -13  -3    2.80    6.10
  -4 -13  -3    1.30    3.80
   4  13   3    0.60    3.60
   4  13   3    4.50    3.00
  -5 -13  -3   -0.40    2.80
  -5 -13  -3    2.60    4.30
   5  13   3    0.90    3.60
   5  13   3    1.70    2.70
  -6 -13  -3    5.00    4.00
   6  13   3    5.60    3.80
   4  12  -4    8.50    3.30
  -4 -12   4    3.80    3.80
  -4 -12   4    6.40    4.30
  -3 -12   4    1.20    3.70
  -2 -12   4   37.80    6.00
  -2 -12   4   36.90    5.40
  -2 -12   4   38.80    5.90
  -6 -11   4    2.10    2.80
  -6 -11   4   -0.40    2.80
  -6 -11   4    5.70    3.50
   5  11  -4    3.50    2.80
  -5 -11   4    9.00    3.20
  -5 -11   4    6.60    4.40
  -5 -11   4    4.80    3.10
   4  11  -4   25.70    5.10
   4  11  -4   23.70    4.00
  -4 -11   4   12.70    4.30
  -4 -11   4   21.60    3.80
  -4 -11   4   23.50    5.10
   3  11  -4   46.70    4.40
   3  11  -4   37.00    5.60
  -3 -11   4   45.60    5.20
  -3 -11   4   48.90    6.50
  -3 -11   4   47.00    6.20
  -2 -11   4   30.10    4.80
  -2 -11   4   31.50    5.40
  -2 -11   4   25.50    4.90
  -2 -11   4   40.70    4.80
  -1 -11   4    1.00    3.10
  -1 -11   4    2.00    2.80
  -1 -11   4    0.60    2.40
  -1 -11   4   -2.50    2.60
   0 -11   4    6.40    3.10
   0 -11   4    2.10    2.60
   0 -11   4   -0.80    2.50
   1 -11   4   16.70    3.80
   1 -11   4   15.80    3.90
   7  10  -4    1.80    2.90
   7  10  -4    5.00    3.00
  -7 -10   4    3.30    3.30
  -7 -10   4    2.40    2.90
   6  10  -4   16.10    3.70
   6  10  -4   20.10    3.90
  -6 -10   4   11.30    4.50
  -6 -10   4   13.50    4.50
  -6 -10   4   19.00    3.80
   5  10  -4    6.10    3.20
   5  10  -4   -1.10    2.40
  -5 -10   4   -0.90    2.40
  -5 -10   4   -1.00    2.50
  -5 -10   4    7.10    3.90
   4  10  -4    0.80    2.40
   4  10  -4    1.30    2.70
  -4 -10   4   -3.70    2.10
  -4 -10   4    1.40    3.20
  -4 -10   4    0.10    2.40
   3  10  -4   40.00    4.50
   3  10  -4   40.30    4.60
  -3 -10   4   37.30    5.50
  -3 -10   4   35.40    5.40
  -3 -10   4   36.00    4.40
   2  10  -4    3.70    2.50
   2  10  -4    2.20    2.40
  -2 -10   4    5.90    3.40
  -2 -10   4    1.90    3.10
  -2 -10   4    4.90    2.60
   1  10  -4   35.20    4.40
  -1 -10   4   32.90    4.30
  -1 -10   4   34.80    4.80
  -1 -10   4   34.90    4.40
  -1 -10   4   50.39    4.90
  -1 -10   4   36.30    4.60
  -1 -10   4   34.90    5.20
   0 -10   4   62.49    5.50
   0 -10   4   41.30    5.10
   0 -10   4   51.09    5.20
   0 -10   4   58.39    6.20
   0 -10   4   56.49    5.30
   1 -10   4    8.30    3.20
   1 -10   4    7.80    3.00
   1 -10   4    7.00    3.00
   2 -10   4   22.80    4.00
   2 -10   4   14.80    3.80
   2 -10   4   26.20    4.40
   3 -10   4   12.50    4.30
   3 -10   4    7.60    3.10
   8   9  -4    1.20    3.00
   8   9  -4   -3.90    2.70
  -8  -9   4   -3.50    3.00
  -8  -9   4    0.70    4.20
  -8  -9   4   -1.80    4.30
   7   9  -4   15.20    3.70
   7   9  -4   11.30    3.50
  -7  -9   4   11.30    3.50
  -7  -9   4   17.70    4.80
  -7  -9   4   17.60    4.30
   6   9  -4    2.40    2.50
   6   9  -4    2.30    2.70
  -6  -9   4    6.10    2.90
  -6  -9   4    3.00    3.60
   5   9  -4    2.00    2.50
   5   9  -4    0.40    2.20
  -5  -9   4   -0.40    2.40
  -5  -9   4   -4.60    2.00
   4   9  -4   14.90    3.20
   4   9  -4   18.10    3.30
   4   9  -4   12.90    2.90
  -4  -9   4   16.80    3.20
  -4  -9   4   18.30    4.40
   3   9  -4   10.40    2.70
   3   9  -4   11.60    2.90
  -3  -9   4   11.30    3.80
  -3  -9   4    8.20    2.60
   2   9  -4    4.20    1.90
   2   9  -4    1.70    2.10
  -2  -9   4    1.10    2.20
  -2  -9   4    2.70    2.00
  -2  -9   4    1.90    2.20
   1   9  -4    1.80    2.10
  -1  -9   4    0.90    3.30
  -1  -9   4    0.10    2.00
  -1  -9   4    5.60    2.20
  -1  -9   4    5.20    2.40
  -1  -9   4    0.30    2.30
   0   9  -4   20.10    3.40
   0  -9   4   15.70    3.60
   0  -9   4   21.80    3.60
   0  -9   4   20.70    3.70
   0  -9   4   21.70    4.30
   0  -9   4   12.60    3.00
   0  -9   4   15.70    3.70
   1  -9   4    4.00    2.90
   1  -9   4   -1.10    2.20
   1  -9   4    2.20    2.80
   1  -9   4   -1.70    2.30
   1  -9   4    3.30    2.50
   2  -9   4   19.30    3.90
   2  -9   4   18.20    3.70
   2  -9   4   21.60    4.70
  -3   9  -4   41.60    5.30
   3  -9   4   57.89    5.80
   3  -9   4   57.79    8.50
  -4   9  -4   -0.50    2.90
   4  -9   4    7.30    2.80
   4  -9   4    6.30    3.00
   4  -9   4    2.80    2.90
   4  -9   4    2.70    3.60
   8   8  -4   18.40    4.10
  -8  -8   4   18.40    4.60
  -8  -8   4   14.40    4.50
  -8  -8   4   16.20    4.00
   7   8  -4    5.40    3.10
   7   8  -4    3.00    2.30
  -7  -8   4    4.90    4.00
  -7  -8   4    2.90    2.20
   6   8  -4   41.80    4.70
   6   8  -4   57.49    4.90
   6   8  -4   55.89    5.70
   6   8  -4   46.90    4.50
  -6  -8   4   54.99    5.50
  -6  -8   4   50.39    6.50
   5   8  -4    0.20    2.20
   5   8  -4    5.20    2.60
[truncated: 494,324 more chars]
